# Supplementary material for: Benign ferroelastic twin boundaries in halide perovskites for charge carrier transport and recombination
Source: Nat Commun. 2020 May 5;11:2215. doi: 10.1038/s41467-020-16075-1 (PMC7200693; doi:10.1038/s41467-020-16075-1)
Supplement: Supplementary file 4 — Source Data [file 41467_2020_16075_MOESM4_ESM.zip]

Archive with 20 entries (17 files):
- Source data/
- Source data/Supplementary Figure S2.xlsx
- __MACOSX/
- __MACOSX/Source data/
- __MACOSX/Source data/._Supplementary Figure S2.xlsx
- Source data/Figure 4.xls
- __MACOSX/Source data/._Figure 4.xls
- Source data/Figure 1.xlsx
- __MACOSX/Source data/._Figure 1.xlsx
- Source data/Supplementary Figure S4.xlsx
- __MACOSX/Source data/._Supplementary Figure S4.xlsx
- Source data/Supplementary Figure S5.xls
- __MACOSX/Source data/._Supplementary Figure S5.xls
- Source data/Figure 2.xlsx
- __MACOSX/Source data/._Figure 2.xlsx
- Source data/Supplementary Figure S1.xlsx
- __MACOSX/Source data/._Supplementary Figure S1.xlsx
- Source data/Figure 3.xlsx
- __MACOSX/Source data/._Figure 3.xlsx
- __MACOSX/._Source data
