# Supplementary material for: Benign ferroelastic twin boundaries in halide perovskites for charge carrier transport and recombination
Source: Nat Commun. 2020 May 5;11:2215. doi: 10.1038/s41467-020-16075-1 (PMC7200693; doi:10.1038/s41467-020-16075-1)
Supplement: Supplementary file 4 — Source Data [file 41467_2020_16075_MOESM4_ESM.zip › Source data/Supplementary Figure S2.xlsx]

## Sheet: Sheet1
Supplementary Figure 2
Distance (μm)	Photocurrent (nA)
-20	0.0134
-19	0.0049
-18	0.0049
-17	0.0061
-16	0.0037
-15	0.0049
-14	0.0049
-13	0.0049
-12	0.0061
-11	0.0073
-10	0.0061
-9	0.0085
-8	0.0073
-7	0.0073
-6	0.0061
-5	0.0085
-4	0.0098
-3	0.011
-2	0.011
-1	0.0134
0	0.0159
1	0.0159
2	0.0183
3	0.0195
4	0.022
5	0.022
6	0.0232
7	0.0256
8	0.0269
9	0.0256
10	0.0269
11	0.0281
12	0.0269
13	0.0269
14	0.0281
15	0.0293
16	0.0305
17	0.0305
18	0.0305
19	0.0305
20	0.0317
21	0.0317
22	0.0317
23	0.0305
24	0.0342
25	0.033
26	0.0342
27	0.0342
28	0.0342
29	0.0354
30	0.0354
31	0.0354
32	0.0366
33	0.0354
34	0.0366
35	0.0366
36	0.0354
37	0.0379
38	0.0379
39	0.0366
40	0.0354
41	0.0379
42	0.0391
43	0.0379
44	0.0379
45	0.0391
46	0.0379
47	0.0391
48	0.0403
49	0.0391
50	0.0403
51	0.0403
52	0.0391
53	0.0403
54	0.0427
55	0.0403
56	0.0427
57	0.0427
58	0.0427
59	0.0427
60	0.0452
61	0.0452
62	0.0452
63	0.0464
64	0.0476
65	0.0488
66	0.0525
67	0.0525
68	0.0537
69	0.0537
70	0.0574
71	0.0586
72	0.0586
73	0.0623
74	0.0611
75	0.0647
76	0.0672
77	0.0684
78	0.0684
79	0.072
80	0.0745
81	0.0794
82	0.0818
83	0.0867
84	0.0916
85	0.094
86	0.0977
87	0.1062
88	0.1074
89	0.1148
90	0.1172
91	0.1233
92	0.1282
93	0.1294
94	0.1343
95	0.1392
96	0.1416
97	0.1477
98	0.1538
99	0.16
100	0.1685
101	0.1807
102	0.1893
103	0.2051
104	0.2161
105	0.2271
106	0.2418
107	0.2552
108	0.2662
109	0.2821
110	0.2845
111	0.2918
112	0.2906
113	0.2979
114	0.2955
115	0.2906
116	0.2808
117	0.2637
118	0.2418
119	0.2039
120	0.1661
121	0.1319
122	0.1038
123	0.0769
124	0.0562
125	0.044
126	0.0366
127	0.0317
128	0.0293
129	0.0281
130	0.0269
131	0.0269
132	0.0256
133	0.0256
134	0.0232
135	0.0232
136	0.022
137	0.0232
138	0.022
139	0.022
140	0.022
