# Supplementary material for: Benign ferroelastic twin boundaries in halide perovskites for charge carrier transport and recombination
Source: Nat Commun. 2020 May 5;11:2215. doi: 10.1038/s41467-020-16075-1 (PMC7200693; doi:10.1038/s41467-020-16075-1)
Supplement: Supplementary file 4 — Source Data [file 41467_2020_16075_MOESM4_ESM.zip › Source data/Figure 4.xls]

## Sheet: Figure 4a
175898	175558	177182	175297	176362	174975	174748	175594	174028	176681	176147	175589	175717	178857	177504	177878	176713	174632	210535	174866	176625	173564	172434	175112	176513	174917	173553	172305	171772	173502	174232	174541	172908	172095	173348	175081	174740	173688	172146	171263	170901	172861	172140	173033	174594	171723	170410	171705	170486	170930
174010	175372	174717	174895	173958	174880	173470	176235	175274	177648	175187	176787	176491	175747	175278	174196	174255	172775	173620	171816	175483	173287	172618	172895	174948	173693	174913	171420	170137	171439	172777	174085	173130	172198	172273	173103	173376	173617	170904	170883	170680	172601	171702	172254	173190	172145	169234	171716	170578	170268
173490	175145	174940	175006	175416	176699	176342	177410	175862	176807	175135	173889	173747	173837	172451	173420	172446	171080	173233	173895	173310	174035	171773	172716	172084	172373	175580	172221	171707	171617	171106	173852	173274	171180	171796	172007	172868	172896	171851	171669	170276	170854	170179	173597	169622	173016	170420	171345	171514	170802
174803	176492	177275	176495	176917	177326	176082	176654	174229	174327	173911	173696	173750	172858	173358	172555	171261	172626	172541	172322	172324	173151	173777	172287	172553	170265	173976	174117	171412	171017	169245	170770	173417	173127	171490	170905	171221	172044	173200	171642	171501	170912	168509	186248	173440	171780	171164	171127	170613	170882
175899	176647	177414	177105	176272	176218	175462	174918	172138	173130	172262	172522	172291	173520	172634	172234	172943	172773	171948	171554	172346	172704	173198	173954	171478	169272	171731	172484	173046	170545	169055	170217	173005	174266	172034	171624	170032	171528	172283	173610	171294	169962	168807	170311	171620	170765	171823	172668	171025	171462
176088	175057	175225	175061	174807	173833	172909	173417	172020	172216	173086	171793	173272	172225	170938	170880	172337	172570	173326	172543	173858	173748	174753	173689	172663	168648	170315	172083	173327	172243	170380	170289	170904	173226	174491	171168	170029	169897	171392	173342	172430	170426	169504	170116	170944	170646	170908	171101	171159	170791
174582	175015	172982	174567	173700	173281	174026	173306	171994	172687	172348	171819	173292	174122	173178	212062	173053	174012	174962	174775	174431	174893	174691	174367	172678	169404	170175	171282	172503	172251	171904	170390	169753	171517	174434	172826	169879	170723	171236	173546	172695	172208	168774	170985	168798	171100	171319	171574	171481	171821
173912	174874	173766	173241	174168	173683	172819	173510	172214	173704	173866	175211	174870	174943	173142	173846	173960	174959	174270	172380	173520	173152	174825	174753	174549	169939	169841	169243	171934	172704	173089	170720	170145	171527	173641	174646	170460	170828	169494	173558	173020	173605	169769	170730	169399	170930	170892	171174	172857	171686
173528	175549	173272	174300	173572	173432	174480	174952	174714	175470	175297	175825	176293	176257	175321	173563	173188	172718	172652	172182	171893	171305	173536	173528	172700	170426	170017	168952	170128	172380	173071	172180	170711	170770	172740	172964	171402	167221	167020	171390	172455	173174	170262	170754	170235	169488	170711	171927	171942	171557
173166	174071	174498	175082	175436	175178	174856	175931	175064	174931	175269	175007	173004	173129	172926	172171	173311	171986	172084	171728	172208	171291	171305	172921	173514	172412	171259	169813	169069	170670	171877	173795	170373	170071	169945	172998	171706	206312	169532	170163	171808	174265	172199	170974	171245	168807	169672	171242	171735	171228
174456	175079	175586	175877	176461	176493	175813	175957	176293	174718	172786	172863	173688	173938	171942	172036	172323	172512	172688	172021	171585	170106	169968	171349	173415	171990	172880	169517	170281	169097	170761	173010	172215	171060	170651	171064	171969	171600	168207	169840	170054	171002	171863	170364	170523	170097	168373	169231	170709	172229
174690	174624	176659	176378	176088	176688	176103	173455	174194	172964	172589	172438	172614	172845	172124	171593	170792	172510	171450	171294	171005	171180	170342	169986	171433	171997	174118	172597	170726	169481	168955	172399	172864	172028	171617	170189	170755	172339	171216	170575	170120	170102	199466	171530	170933	169957	168965	170070	171498	172024
175174	175837	176298	176987	175577	174497	173729	174622	172624	172841	172604	172975	171347	171929	171660	172487	171794	172241	171172	171991	170811	170919	169104	169768	171108	171277	173621	172798	171579	169723	164487	170053	172407	173245	171113	169542	170244	171160	172808	172180	170434	170353	169742	172780	172856	170038	169477	168522	170273	171165
173944	173852	176519	174244	174725	173814	174139	173326	172942	173422	172153	172211	172051	171999	173399	171651	171153	170778	171262	170657	171931	169537	171109	170556	170374	170981	172497	173302	172387	168731	202157	170419	171985	173371	173286	171616	169749	170729	172066	173181	171350	170472	170204	172545	173056	171095	169462	170151	169272	171628
172370	173664	174398	174217	174292	174793	174802	173356	172951	173198	171336	172251	172390	172058	171277	171299	172266	172123	173122	172530	173774	171817	172680	174010	172182	172173	173494	173211	172828	171675	167059	171279	170894	173324	173856	170408	169761	169519	171315	174134	172453	170604	169282	171543	172752	170477	169162	170285	170074	170359
172085	172333	172769	174408	174815	173985	173601	173506	173713	173269	171857	172452	172637	174034	174079	175351	175002	174427	175502	174540	173093	173389	174289	173170	170703	171333	172661	172832	172014	172667	169398	169157	169492	171696	173228	172933	169607	167784	168854	171904	173813	171736	168516	169755	171782	175132	185502	168926	170607	169746
172716	210879	171552	173883	174351	172772	172244	172627	173009	172571	172983	173870	174319	174754	174614	175857	174455	174206	174189	173522	172827	173074	171671	172529	170788	169507	171813	172723	171464	172114	171195	171018	169517	169678	173273	173497	171118	168595	167685	172168	173355	173054	168635	169325	170931	172169	171373	170683	170244	168852
171218	171623	172995	172386	172442	173263	172678	174318	174502	173819	172881	174974	175822	175537	175608	175065	174186	173126	172378	173200	171885	170902	170904	171203	171761	169849	169334	171595	171524	171491	171862	171368	169931	170448	171225	172287	171806	169989	168798	169813	172575	173090	170397	170284	169291	171063	171217	171708	170610	168543
171751	173162	173926	173045	174139	175271	173870	175247	174250	174290	173341	175116	175386	174760	174310	174391	172264	174464	172397	172391	171654	171321	170882	170219	169996	168701	168992	169750	170735	169818	177028	171866	169852	170043	169998	171919	171533	171299	168862	169361	171291	172028	171825	170721	169373	170797	170871	171656	171344	170104
174081	173966	174814	175157	175764	174519	173807	175689	174313	173656	173400	173613	172486	173233	174105	173416	172673	172576	172156	172370	171954	171021	170228	170720	170507	169521	169575	169330	169659	170213	188314	173131	172438	171173	170996	170688	172016	172028	169767	170590	170179	170108	171040	172334	170263	169241	170133	171672	173043	171087
174838	175739	175296	174652	174172	175366	174511	174735	174342	173711	172619	172123	169109	171281	172601	172293	172928	171808	172043	171821	170401	171495	170390	171696	170502	168277	170041	169622	168156	169588	171773	176924	173276	172342	170748	169158	170751	173359	171588	171157	170665	170203	170332	172615	170537	168746	168973	170724	171864	173734
174517	176444	174973	175969	175410	174905	173709	173819	174377	174448	172630	171182	211895	180706	173597	172363	172834	171668	172122	170363	170480	170505	170132	172571	172644	171298	172314	171548	171102	171788	172416	172470	172760	172477	171571	169301	169346	171643	171134	171605	170435	170623	170544	172597	173560	169528	168329	170014	171873	172152
175185	174558	174720	175075	174969	173773	173145	173385	173701	172688	172130	171619	169755	175511	172126	171576	172178	172551	172430	172587	172911	172598	173825	174447	173681	171447	170825	170732	169556	168676	171954	173034	172496	172438	172056	170886	169266	170089	171546	173442	170425	169445	168849	172178	172126	170562	168347	169842	171375	172552
173430	174406	175129	174340	174657	173909	173018	173213	171864	172381	170366	171222	171967	172291	173117	173663	172781	174500	173855	173849	173160	174406	173443	173216	171440	169887	171410	170414	168545	169716	169248	171860	172818	173399	172688	170475	169884	167789	170941	171975	172109	170096	169218	169800	172997	172278	169861	168857	169267	172570
174248	173164	174588	174694	173785	172503	172050	171461	172395	172006	171292	172101	173510	173592	174085	174823	175198	175084	175521	173970	173005	171368	172195	171288	171292	168947	170260	171415	170322	168461	168197	170279	171342	172882	172631	171186	170228	169152	168433	171589	173568	170585	168612	168776	169698	177114	170823	169690	169353	171085
173338	173506	173621	173392	172072	171666	172859	172224	172743	172451	171645	173194	173884	175285	175033	174757	174472	173653	172653	172567	172193	171102	178609	170640	171773	169118	170490	169494	169308	169619	169584	169692	171104	172937	173029	171990	170098	168946	168161	170467	172944	173149	170092	168279	172707	185488	186020	170440	169107	169751
172721	173464	172360	172716	172531	172406	172268	171856	173303	172695	171630	174119	173855	174075	174669	173802	173033	171357	172762	171908	172240	171152	171084	171823	171803	169460	169386	169495	169401	169297	171053	168869	170090	171641	172708	172810	171747	169484	167413	169256	171177	171588	168321	169159	168765	170351	172862	171958	169458	170384
172471	173924	172454	173793	173444	172683	172463	174074	173600	174026	172734	173284	173636	173204	173353	173150	174202	171927	171825	171436	171493	170429	170650	171477	171352	169963	170603	170699	169406	169455	168101	169196	168034	170935	173110	172278	171390	175659	167194	169846	171817	171765	212898	171606	169984	168734	172036	173038	171092	170296
173158	173764	174853	174410	173809	173476	174504	173906	173920	174028	172642	172673	173381	172612	172906	173695	173487	171717	172031	171261	170970	171437	171719	171600	170359	170033	168531	166843	167277	168840	169350	169513	168492	169920	171255	172551	173481	185139	171746	170101	170165	171645	170672	171248	170523	168793	169339	171605	173308	171614
173986	174653	175644	175508	175077	174455	173413	173788	174011	174085	172216	172114	172879	173270	172764	172727	172339	170921	172151	171504	172528	170399	170623	171559	170779	169230	169415	199670	169744	169863	168937	168497	170810	170574	173034	173288	173483	173226	172388	171751	169920	170264	171225	172132	173140	168973	168078	171034	172510	172221
175608	174973	175538	173623	174699	173905	173200	173447	173899	173936	174224	173484	175012	174913	173395	171993	172158	172135	170824	170426	170131	169991	170510	171866	171978	171274	172126	170959	171641	169447	196228	168425	169480	169657	171902	173887	173537	174300	171632	172605	170247	170233	169997	171481	172995	170016	168903	169500	170850	172395
172992	174406	175495	174246	174626	175767	172591	173158	173818	173886	172625	172725	172306	172674	172958	170041	171018	171507	172770	172691	171900	171823	172662	173796	173420	170783	171099	170198	170467	170571	169499	171478	172316	173348	174004	173236	174528	173228	171114	173241	171594	169720	168175	171550	172356	172026	169028	170081	169808	171699
173176	173908	174064	173788	174792	174631	174021	172803	172990	173331	171229	173463	171399	171658	172322	171979	172553	172912	173622	172087	173292	173403	173040	173593	173295	171762	171918	172706	172354	172577	172846	169987	168879	171725	172551	171753	173100	173157	171916	172215	171395	169340	169051	169289	170999	172147	170033	169420	169024	171304
173895	174292	173851	174031	174291	172751	173770	172334	171949	171135	170850	171238	172038	172147	171782	172848	172727	173384	172852	173555	172203	173381	173622	173837	174970	172635	172292	172388	173804	172555	170717	170218	207801	170946	171459	169901	170853	172369	170925	172047	172646	168908	168590	169144	170894	171316	172122	169785	169647	168679
172836	174512	174226	175151	175051	172522	171594	170721	172481	171885	171650	173236	171992	172709	172762	172898	172235	173640	173343	172684	172529	173877	174059	174792	175428	173779	171466	171640	170847	169851	170018	171374	169807	171156	171990	170304	168420	170136	172008	172270	172183	171369	168709	170536	169894	170227	172166	170155	169608	169462
172901	173496	172543	172361	172207	172057	172137	173278	172035	171964	171484	173095	172469	172861	172083	171697	173594	173353	173547	172644	173174	173060	173666	173490	171858	170594	170121	170806	169560	170047	170914	170225	170610	172072	171898	168494	167098	167341	170583	172588	172233	171873	169105	169569	169929	168131	171372	172689	171563	169564
171938	173370	174298	173110	172941	173058	172415	172051	172625	172943	171148	171544	173182	172815	173032	172359	173637	174152	174828	173971	173355	172957	173174	172502	171695	169993	171971	170862	170609	170617	170094	169990	169747	170588	170298	168874	199550	170108	169609	172873	171940	171541	170665	169098	169652	167558	169345	172128	173329	171028
173732	174076	173917	175443	173964	173671	172358	172833	173000	171672	172214	173723	173296	173199	174343	174291	173384	173870	174812	172651	173373	171170	170927	172704	172077	171130	170626	170256	169128	169779	168753	168647	169599	172113	170665	168872	168427	169887	167572	171719	171430	171823	169839	170427	169068	167681	168280	171017	171559	171706
173254	174877	173477	173338	173069	173024	173169	173465	173273	173125	172550	174497	173629	174010	172974	172843	173486	173146	174562	173415	172350	172142	172324	171715	173016	170933	170810	169830	170431	170561	169210	167074	181558	168105	170474	169277	169587	168874	168260	168331	170948	171886	171831	171556	169741	168410	167789	169686	171050	173940
173235	173650	173897	173780	173311	172460	174018	174359	173893	174417	173480	173270	173430	173252	172862	173288	173184	174212	172792	173142	172194	171759	172225	172309	171321	170326	169056	171596	168871	169482	168464	168159	182001	168652	169665	169635	168465	168590	167423	168392	169962	171190	172312	171521	170368	168739	168711	168487	169527	172790
173862	174784	174621	175147	175106	174488	174554	174668	174557	173625	173528	172931	173596	173733	173017	173250	173902	173712	173620	172695	172030	171469	172064	172703	171085	170303	169962	169341	170266	169184	169021	169036	169579	170488	170289	169465	169409	169984	167403	167215	170052	169600	171952	170652	171386	169955	167859	167850	168254	171102
174722	176274	174326	175675	174812	174290	173399	172943	173842	172766	172391	174526	174818	173819	172732	173768	173021	173025	173986	172215	172501	172616	171208	171780	171714	169264	169981	168849	169143	168732	169225	167783	169800	170114	169877	168702	167639	167647	168168	168395	168668	168737	171511	171434	173655	171665	168814	167858	168757	170452
175232	175399	175319	173557	174362	173897	173695	173091	173764	174758	173576	173818	173194	173636	173354	173063	173478	172750	173508	172636	172244	171913	172555	171596	171090	169569	169952	169802	169878	169298	169716	168495	169455	170706	168660	169714	168131	167840	167601	169118	168067	168193	170400	171241	172385	171377	171299	169336	168987	168612
173876	174332	174437	175100	175473	173955	174712	172918	173594	174763	173287	173848	173899	174127	174194	173695	173659	172764	173406	173372	170849	172557	171519	172778	171323	169899	169730	170675	170260	169522	168923	170179	169291	170006	170434	170129	169295	169139	169858	169979	170067	170990	168919	171418	170859	190112	170394	170593	169041	168726
174009	174417	174079	173976	173660	173494	173657	173017	174020	173622	173077	173796	173742	173352	174148	173912	172765	173277	172800	171374	171358	171353	171573	170540	170630	169437	170089	169285	172262	170644	171238	171724	172277	171691	172270	172361	172014	171039	170992	171987	170624	169732	170901	172553	170995	178087	171148	171471	169962	169737
173607	174472	173615	173895	173942	173200	172224	172470	174151	174178	172911	172353	172429	172371	171823	172124	172388	172333	171971	171342	170842	170942	171605	172637	171770	172105	172918	170746	171952	174093	172413	173182	172232	172580	173431	172297	172189	171772	168747	170766	169629	169251	169262	170121	172445	170656	171099	171188	172198	169633
173977	173818	174235	174899	174687	173439	172402	173319	174644	173496	172569	172647	173000	172586	171674	171813	171181	171977	172315	171950	173203	173405	173691	172442	173930	172846	172772	173546	172815	173059	172023	172819	172042	172201	170255	170602	168641	168677	169103	170091	168862	168623	168908	167770	170610	170664	169803	171350	172334	170943
173023	174442	173889	173302	174095	173883	174557	173059	171932	170555	171806	171752	171557	172457	173131	171637	173600	172869	173820	173471	172858	173433	173737	173595	172978	172546	172079	172909	173708	173182	171138	170689	171344	171600	170211	170136	169087	168475	168292	170138	170378	169681	168229	168501	167839	170026	170229	170382	171736	171549
172096	173538	174905	174234	174056	173282	173308	172777	185551	174846	171942	172186	171924	173250	173575	173282	173602	173231	173814	173457	173421	171860	174315	174163	173828	172740	172459	171773	170639	171163	170418	170601	170635	170905	170744	170500	169391	168889	168334	169651	169242	168796	167832	169153	167493	166687	169962	170218	171537	172031
172573	173361	173250	173420	173839	171706	172538	172643	172652	172420	174040	173548	173172	173015	172991	174177	174767	174380	173699	174890	174265	174210	174460	172883	172295	170057	171279	170916	170574	170435	169300	170138	169702	170715	170871	171094	168373	169031	168031	170288	169037	168486	168482	168832	168960	166962	168491	170582	171712	172295
173031	173186	173100	173181	174705	173613	174382	173625	174150	173513	172169	172815	174585	174029	174222	174738	175383	173758	173443	173126	173489	172482	172353	172833	172188	171070	171017	170854	170101	170642	169541	169913	170946	170957	172187	169728	168857	167818	168899	169837	170933	170861	169595	171435	172065	168453	170015	171406	171672	171597
173842	175366	174937	174571	175231	173429	175874	174665	174416	173164	174481	173961	174471	174438	173935	173911	172933	172786	173337	172605	172104	172346	172440	172377	170609	170055	170662	170116	170538	170758	168911	169153	170327	171378	172788	171421	170871	171669	171732	172576	172346	171225	169899	170228	170194	168653	168338	170183	172079	171812
174473	176062	175086	175329	175790	173813	175538	173165	175719	175320	174067	172985	172571	173810	172919	173421	173771	172905	172110	172626	170923	172080	171934	172018	171634	170425	170486	169847	170783	171388	170126	171012	172535	173722	172848	173692	172383	172481	169570	171732	171290	170105	169183	170425	169562	168470	166773	183226	168114	171562
175254	176607	175862	176471	175814	174370	175987	174946	176013	173968	173749	172590	172907	173186	172945	171547	171770	171595	171420	171154	170977	169950	171596	170770	172390	171436	171314	171388	172575	171881	171729	172359	172594	174278	171431	171402	169362	170237	168203	170084	170704	169625	169425	170193	168529	168746	167062	174668	167800	170849
176467	176914	175899	175920	176325	176347	174824	173292	174583	173023	172261	173139	172528	172836	172165	172222	171448	172026	171866	171897	170867	172840	173114	173706	174100	172591	171799	170374	172748	172735	171336	170795	171036	171441	171638	169748	169446	170391	169050	170397	170530	169393	169943	169947	169833	168508	168918	168024	167828	169591
176827	175027	173701	174970	174385	172590	173054	172666	172732	173847	172663	172031	172793	171374	172284	171930	172129	172665	173101	173127	172553	173770	174323	173845	173828	172871	180495	183215	168464	171156	170430	171670	170370	170524	169924	170360	168336	170325	168433	170969	170766	170006	169379	170242	169195	167732	168587	168166	168206	167905
174163	173571	173127	174652	174264	173153	173089	172369	173251	173514	171959	173114	173041	173941	174395	174345	173807	173335	174384	173506	173983	173751	174134	173916	172747	171260	169511	187316	182175	170890	170554	170531	170644	171210	170276	170389	169195	170100	167953	170755	169598	169711	169670	170077	170005	168057	168067	168290	169633	169127
172277	173490	173984	173448	173620	172839	174698	173000	172345	173241	173421	175532	174314	175019	174306	175092	175015	175252	174963	174185	173764	172298	172895	172308	172004	170408	171149	169314	168949	170354	169455	169641	169077	167696	167515	169569	168265	169037	168240	169496	170181	170951	171004	170976	169739	169643	169314	170385	170509	168681
172328	173053	173199	173343	173370	173822	174376	174480	174247	175366	174110	174561	175522	175868	173939	173941	173665	173153	172790	172376	171502	172643	172027	172364	171633	170415	170450	169911	170559	170370	169084	168688	169833	195145	172649	170223	169526	170789	169443	171799	172714	172497	172436	172679	171224	169969	170455	170365	171502	172285
172795	171764	173824	174544	175136	175125	175222	175615	175302	175785	174929	174431	172756	173395	172895	172561	173092	172253	174283	172093	171433	171600	171310	171793	171180	170001	169752	169893	170362	170033	170173	170534	170145	170951	172259	172893	170742	171578	170838	173337	173153	172736	171807	174126	172155	171806	171101	171839	170233	171076
174181	179451	186415	175569	176225	175875	176914	176178	174769	174662	173127	173714	172494	173007	173697	172409	172990	171745	171497	172016	171011	170991	171136	171303	170927	169484	170597	170615	171458	171647	171106	171254	172173	174478	172608	172228	171611	172553	172040	172729	173164	173098	172484	172038	170863	169989	170903	169988	169055	169666
176025	176095	175742	176371	176722	175819	174175	174162	173626	174156	172321	173020	173306	172622	172174	172233	172166	171194	171503	172064	170629	171575	170991	172092	172145	171046	171549	170636	171160	170667	171520	171348	173039	172900	173027	172991	172913	173124	170807	172091	170841	170354	169337	170276	170682	169886	169129	170100	169952	169790
176250	176578	174547	174947	173093	172533	173499	172396	172521	172889	171980	172229	172819	172108	172173	172432	172428	172743	173465	173085	171424	172123	171978	172847	172472	171624	171170	171936	169894	192186	170652	171642	173223	174769	172399	172291	169757	170066	169186	171785	170597	170201	169984	170044	169770	168932	169471	168773	168479	167794
173810	173578	173486	173323	173840	173373	172993	170899	173555	173038	171286	171786	173018	173969	173202	174089	172589	174107	173318	172612	172955	171625	173428	173241	173000	172473	172882	171349	171117	175131	171414	171744	172118	173630	171478	171028	169699	169964	170381	171056	170335	169885	169174	170103	169947	168439	169395	169400	194896	169117
173248	172866	173914	173243	173078	173447	172944	172527	173020	172500	173644	174350	174847	174301	174737	174997	174812	173520	173420	172215	173699	173140	172965	173723	173439	173743	172563	172131	170672	171109	169219	170655	170899	172106	171555	170497	170238	171929	169676	171428	171236	170130	170249	170272	169000	168404	168638	169382	169024	168856
172729	171792	173058	172922	173063	172996	173180	172895	175088	174585	173799	174890	175777	173426	174438	174193	174567	174127	174179	173637	174031	173116	174317	173741	172032	172274	170444	172540	171083	171064	170558	170630	170894	171107	172173	170745	169618	170659	168841	171017	169628	168726	169899	169713	169790	168065	168633	169433	168968	169223
173246	173003	173891	173650	174722	174435	174701	175769	175028	175843	173850	174549	174540	174562	175193	174476	174661	174704	176255	173718	173422	172581	173380	173158	172376	171021	170709	170103	171579	171174	169924	170005	170991	171349	170975	171121	168500	170027	169068	170956	170977	169482	170108	170204	168315	167474	170723	170824	168544	169944
173928	175056	175424	176141	175219	174693	175792	175371	176268	175172	174985	174908	175634	174789	174384	174960	173190	173122	172815	171749	171045	171429	172678	172330	171736	171125	171426	170330	170716	170933	170411	170632	168986	172167	170941	170869	170398	170591	168841	171231	170757	170078	169652	169950	168727	167962	169206	170047	169675	169595
175415	175487	176071	176123	175912	174341	175463	175692	176308	174502	176096	175611	174493	173523	173818	173316	174047	173606	171853	172285	171391	172775	172873	172890	172481	171921	170180	171412	170887	171371	170190	170173	170902	171474	171044	170453	168438	169549	168719	169836	169235	169514	170437	171394	168657	168391	167901	168286	168497	168553
175547	176611	177408	175589	176101	174670	176175	176189	174992	173688	171997	172709	173795	173399	173111	173376	173576	172770	174078	171857	172157	172477	171950	172388	172404	172185	170936	171124	171533	171182	170631	169368	170246	171060	170180	169262	168186	168294	167348	168873	170205	168429	169286	171337	169322	170461	169979	170548	172663	170927
175448	176459	177738	175988	177602	176004	175784	173613	172093	172204	171724	172135	172409	172595	174131	173900	172679	172551	173205	172725	172642	173209	172649	172623	171963	171036	170742	170540	170890	169444	169294	169406	169345	169819	169220	169698	168880	169837	169677	171960	171681	171127	172022	173707	171645	171233	172115	171652	171959	172869
176127	175692	175372	174076	174071	173347	173633	168894	197004	171774	170781	172559	172280	172645	173069	172589	173594	172105	172517	172893	171935	171647	172719	172559	170586	170657	169975	168928	169504	168586	168595	168444	170518	171103	171600	170187	169511	172301	170326	172581	172999	171306	172128	172521	172279	171691	172157	172151	172493	171397
173145	173769	174007	172916	174193	172433	173504	170582	172229	172836	171902	171494	173604	173823	173493	172419	173046	173243	172247	172137	171922	171079	171318	170600	169738	169988	169997	169677	170451	171364	170072	170542	170363	171884	171670	170368	170231	171693	169349	173079	170479	172252	172014	173054	172541	171531	172604	172169	171807	170804
172884	174216	173628	173422	173832	172742	173135	172006	172019	172058	172241	172535	171301	173327	172953	173010	172969	172899	171860	171193	170741	171668	171874	175186	169536	169421	171129	171169	170943	171220	170467	170561	172653	171954	171383	171623	169858	171896	170350	172476	173135	173410	172566	171407	171065	169665	169633	171428	170910	170031
172519	174227	173157	173280	173295	173141	172576	173204	171546	171766	171180	171568	173356	173450	171746	171439	172386	172803	174023	172685	172317	172924	172699	180136	172359	171110	170540	170474	172116	171108	170513	170975	172333	172770	171257	171406	171380	171886	169782	171528	171815	170667	170777	170669	170747	168793	169864	168623	170289	170859
173215	173400	173237	173669	173801	172019	173828	171612	172852	172106	171339	173174	172007	172793	172090	173867	172789	174970	174328	173156	172872	173107	172936	172477	171623	171299	171998	171634	171555	171733	171609	171038	173376	172975	171919	171656	169061	171304	169120	170969	171187	170823	170149	171360	170047	169373	169671	170326	170070	171550
173477	173391	173127	173133	174073	172093	172752	172800	172484	172779	171795	173771	174695	174668	174894	174646	174996	174928	175057	173507	172195	173139	173553	173213	172493	171726	171860	172086	173306	172373	170566	169042	172328	172358	171763	170440	169968	170307	168444	171273	170276	169693	171903	171734	169333	168913	170714	170762	171467	169928
172749	173134	173253	171622	172772	171628	173654	172852	174196	174410	174248	174535	175038	175716	176408	174383	174002	173901	174771	173554	173185	173964	173778	173125	172905	172599	171353	170963	171593	171569	171032	169184	170889	172440	171055	171503	169404	171287	168494	170438	170909	169985	170636	169943	168775	169806	169867	170430	170246	169483
172824	172982	173207	173242	174555	173769	175458	175525	175153	175742	175196	175290	175097	175526	176105	175433	175016	174940	175459	174120	173288	174500	173281	172584	171947	170974	169494	170505	171051	169844	171010	170647	170673	171395	172646	170179	168792	170878	167464	170332	170900	170044	169445	170647	169399	169026	169427	169503	170314	169330
172080	174415	175018	174841	174954	175989	175107	175725	175907	175391	175261	175022	172582	173489	174666	176177	175700	175225	174334	174215	173401	172514	171225	172411	172649	171812	170120	170794	171587	169729	171633	169920	170997	172186	170302	169148	169762	169505	168186	170248	169391	168533	169281	170256	168830	169077	169084	169852	170921	171277
[truncated: 30 more columns]

## Sheet: Figure 4b
32.6	33	30.3	32	32.3	30.8	31.3	31.6	31	31.3	31.4	30.7	30.9	30.3	31.4	30.1	32.6	31.7	28.9	30.8	31	30.9	30.3	29.8	29.8	30.9	28.4	30	30.6	30.2	29.9	30.2	30.4	30.5	29.3	29.3	30.6	29.7	31.1	28.4	29.8	31.2	29.4	28.9	30.7	29.7	29.6	29.3	28.7	29.8
29.8	30.8	30.7	31	30.3	30.9	31.4	31.4	30.5	30.9	31	30.9	29.1	29.4	31.5	30.4	31.4	28.3	31.7	30.7	29.4	29.3	28.7	29.4	30.6	31.2	30.2	30.5	29.1	31.3	31.4	29.4	30.5	29.8	28.7	28.8	31	30.8	30.7	30.8	31.2	30.9	29.4	29.9	28.3	29.1	29.4	30.8	28.2	30.5
29.7	31.8	31.2	30	29.7	32.1	30.4	30.8	30.4	28.7	31.3	29.7	30.5	30.5	30.3	30	29.8	29.5	29.2	30.3	30.8	29.4	30.4	31.2	30.6	30.1	30.3	30.3	29.4	29.1	28.4	30.8	30.4	29.4	29.7	29.6	28.9	28.4	30.2	30.1	29.3	30.4	30.1	29.9	31.4	29.2	29.3	29.9	28.8	29.9
32	30.6	30.9	30.7	30.9	31.5	31.2	31.7	31.7	29.9	30.5	30.7	30.6	31.2	32.4	30.5	30.6	31.1	29.6	30.6	29.9	30.6	30.1	29.5	30	30.1	30	28.4	29.8	29.2	30.3	29.8	29.4	29.9	28.5	30.6	28.3	28.1	30.8	31.1	29.6	30.3	29.8	29	30.4	28.1	29.7	29.3	29.3	29.9
31.8	32.5	30.9	29.8	30.7	32.4	30.2	31.5	31.6	29.7	29.7	28.8	29.1	30	31.1	31.6	29.9	29.3	30.8	30.9	31.2	30.7	29.2	29.4	29.4	29.6	29.8	29.5	30.3	30.5	29.3	29	29.9	30.8	30.6	29	29.4	28.8	26.9	29.2	29.2	29.6	30.7	28.9	29.5	29.4	29.6	30.3	28.5	26.9
30.1	30.4	30.5	29.7	30.3	32.1	30.7	32	30.3	30.1	30.9	29	30.2	30.4	29.8	31.2	30.5	29.2	30.9	30.4	31.7	29.7	31.2	30.2	30.9	29.3	30.8	30.2	28.6	30.9	29.5	29.4	31.1	29.3	28.4	28.6	30.2	29.8	28.7	28.5	30	29.5	27.9	29.7	27.2	27.4	29.6	28.8	28.5	29
31.5	32.1	29.3	30.3	30.9	30.4	29.5	30.3	31.7	28.4	29	31.1	31	30	29.2	32.5	29.9	30.9	28.6	27.4	29.7	29.7	29.6	28.1	30.2	31.5	29.4	29.3	30.1	29.3	29.6	30.9	28.4	28	28.9	29.1	27.8	29.2	28.9	28.7	27.7	28.2	30.4	29	27.3	29.7	28.8	30.5	30.8	28.2
32.2	31.4	31.9	30.7	31	30.6	30.6	31.6	29.3	29.9	31.3	30.1	29.9	29.8	30.7	32.1	29.9	31	31.2	30.4	29.2	29.6	30.5	29.9	29.6	29	30	28.5	30.6	27.8	29.7	29.5	29	30	30.1	28.1	27.6	28.8	29.1	28.7	29.9	27.3	29.6	27.5	28.4	29.2	29.3	29.5	28.4	29.6
31.7	30.6	31	31.3	31.8	30.9	31.2	29.4	28.5	31.5	30	31.4	29.9	31.3	31.7	29.8	29.3	29.9	30.9	30.2	29.3	30.9	29.5	29.6	31	30.4	30.6	30.7	29.8	30.1	29.7	30.6	28.5	29.7	29	30.3	28.7	28.5	27.9	29.3	30.6	28.2	29.4	28.4	28	29.7	28.2	28.1	28.6	27.9
31.1	29.7	30.5	32.5	31.3	31.9	31.4	31.2	30.2	29.8	31.6	30.4	30.8	30.2	29.4	28.7	29.9	30.6	29.6	30.3	29.9	30.1	31.4	30.5	29.4	29.4	30	29.2	29.1	29.3	30.7	29.2	29.7	30.2	29.3	29.4	28.6	30	30	28.7	28.4	28.4	30	30.1	31	28.8	30.3	28.8	29.5	27.4
29.3	29	30.9	31.2	30	30.1	30.6	30.2	29.3	31.3	30.3	29.5	31.4	29.8	32	30.6	29.9	30	28.9	30.7	30	30	29.1	31	31.4	28.2	30.8	30	30.1	29.9	30.5	27.6	30.7	29	29.2	29.7	29.1	28	29.9	28.2	29.9	29.1	28.5	30.4	27.7	27.6	29	27.9	27.9	27.6
31.4	30.6	30.7	30.9	30.5	30.6	30.2	30.2	30.9	30.3	28.5	31.1	31.7	30.9	29.7	31.2	29.6	30.5	29.8	30.2	30.8	29.9	29.4	28.1	29.6	28.7	30.6	30	30.8	28.8	30.2	27.9	30.3	28.2	30.7	29.6	29.5	29.3	29.4	30.3	29.1	28.7	29.4	28.9	30.6	28	29.8	29.4	27.4	26.6
31	30.9	32.7	29	30.7	29.2	29.4	29.5	29.1	29.7	30	29.9	29.4	31.1	29.3	31.4	29.4	32	30.1	31.8	29.3	29.7	29.3	28.2	30.9	30.3	30.4	29.8	28.6	30.3	30.1	30.1	29.6	30.5	28.7	29.8	30.5	29.3	30.2	28.9	30.2	29.5	27.3	27.7	29.7	30	27.6	29.8	27.9	28.8
30.5	28.9	30.4	31.8	31.8	31.6	30.6	31	29.8	29.2	29.8	28.8	30.7	30.2	30.4	30	29.5	31.2	30.2	29.6	28.8	28.6	30	30.4	30.6	31	30.2	27.2	30	31.1	28.6	28.6	30.1	28.9	29.9	29.7	28.9	28.5	28.6	29.7	29.9	28.6	28.9	29.5	28.4	28	28	28	29.3	28.1
31.4	29.6	30.5	31.3	30.2	31.1	29.3	30.2	31.8	29.3	30.7	29.2	29.1	29.9	29.7	29.9	29.2	29.3	30.5	29.7	29.7	29.6	29.8	29	29.7	29	28.9	30	29	27.8	28.8	29.3	31.1	30.1	30.5	30.5	26.7	28.4	29.9	28	29.3	27.3	30.1	29	29.4	28.4	29.9	28.7	29	27.6
29.6	29.7	30.8	31.9	30.2	30.6	32.2	30.3	28.6	32.1	30.5	31.9	31	29.4	29.5	30.3	27.9	30.4	29.5	29.2	30.1	30.5	31.2	30.7	31	29.9	29.8	30.1	29.1	28.5	28.4	30.3	28.9	28	29.3	29.5	28.2	29.7	28.8	29.1	28.5	29.3	30.3	28.1	28.3	29.3	29.6	29.7	28	28.7
29.7	30.1	30.9	29.6	30.5	30.9	30.8	29.8	29.2	30.8	28.7	30.3	31.7	29	30.1	30.3	30	30.4	29.7	29.1	31.6	29	31	30.6	30.9	28.8	28.7	31.3	30.9	28.7	30.1	30.4	27.9	30.4	27.7	29.7	29.2	31	29.2	29.6	28.8	29.3	28.7	27.7	28.9	29.9	30.2	29.5	28.5	30.5
31.8	30.4	30.7	31.4	30.3	31	29.7	29.3	29.9	30	30.2	30.9	29.8	29.4	30.7	30.4	29.5	29.5	30.9	30.4	31.4	30.6	29.5	28.4	29	29.4	29.3	27.9	30.5	28.3	28.8	29.9	29.3	30	29	29.8	28.7	28.4	29.9	28.2	29.4	29.5	29.8	27.8	28.4	27.7	28.3	28.8	25.7	28.7
30	30.6	32.7	30.1	31.3	33.1	30.1	29.2	30.4	28.6	29.8	30.4	29.2	30.7	30.4	30.3	30.3	28.4	29.8	30.7	30.3	28.9	29.7	28.2	28.4	28.4	29	28.5	29.5	28.6	30.4	27.4	30.2	28.6	31.2	30.2	30	27.9	29.6	29.1	28.1	30.1	27.9	28	28.4	29	28.3	28.7	27.2	27.6
30.2	30.5	31.9	30.6	32.8	31.6	30.1	30.1	28.3	29.6	29.9	28.5	29.4	29.6	30.6	29.8	30.4	30.2	30.5	29.5	28.4	30.3	28.6	29.4	31.9	29.2	30.4	29	29	30	29.5	29.1	27.5	30.5	29	30.4	29.2	28.4	28.1	27.3	30.6	29.1	28.6	28.7	30.4	29.6	28.2	29.3	27.6	28.6
33.5	30.2	31.6	29.7	30.9	32	31.3	29.6	30.3	30.9	30.6	30.7	31.6	31.2	30.4	30.8	29.8	30.8	31.1	30.1	30.4	27.9	29.3	29.6	31.1	30.3	28.2	28.2	28.8	29.3	30.4	30.1	30.2	27.8	30.3	28.8	30.9	29.3	29.3	28.6	29	30	27.1	29	28	29.4	27.9	28.8	28	29.3
32.1	30.6	31	31.2	30.9	29.1	30.5	31.5	30.4	30.5	31.7	30.1	29.3	29.7	28	31.5	29.3	31	30.9	30.4	31.1	30.2	29.1	29.6	29.3	30.2	27.3	29	28.2	30.6	30.4	29.2	31.4	30	29.3	29.1	28.5	28.7	28.2	28.6	28.9	27.8	30.8	30.2	29.8	28.4	30.7	27.7	29.1	28.3
31.6	31.4	29.7	31.2	31	30.1	32.3	32.1	31.1	30.7	30.8	30.8	30.4	31.3	31.6	29.3	29.6	29	29	30.9	29	28.7	31.6	28.7	29.9	29.1	29.3	30.5	28.7	29.6	28.5	30.3	29.8	29.4	29.4	28.3	29.9	30.5	28	30	28.8	29.2	28.4	28.3	28.3	27.9	28.9	28.9	28.9	28.6
31.2	31.3	31.2	31.5	30.3	32	29.9	30.5	29.9	30.1	30.8	30.1	30.6	31.5	30.1	29.5	28.4	30.2	28.7	28.9	29.2	30.5	30	28.9	28.4	30.3	30.9	30.3	29.9	30.6	29.9	29.6	28.3	27.6	29.4	28.3	27.7	28.3	29.5	29.7	27.8	28.2	28.5	29.9	29	29.4	28.6	29.7	29.1	27.6
30.7	30.9	29.1	31	32	30	30.3	30.1	31.3	30.8	29.9	30.4	29.6	31.2	30.8	30.3	29.6	29.7	28.2	29.4	28.7	29.5	29.3	30.1	28.2	27.8	31.4	29.8	28.8	29.1	29.4	30.3	28.5	27.8	29.8	29.7	28.7	28.3	28	28.2	27.7	29.4	29.8	29.4	27.6	31.2	29.5	29.6	28.9	27.4
30.1	30.7	32.4	28.8	30.2	31.2	31.1	31.8	29.8	28.9	31.5	30.5	30.7	30.7	31.7	31.7	30.4	28.1	29.7	29.5	28.5	29.8	30.6	29.3	28.7	32.1	29.1	28.7	30	29.4	30.6	27.9	28.2	30.6	29.9	30.4	30.8	29	28.4	27.4	29.6	27.9	29.2	25.6	27.6	27.9	28.5	27.2	30.3	26.9
32.8	29.8	30.9	29.9	31.6	29.9	29.9	31.8	28.3	30.8	30.6	30.5	29.8	30.3	29.4	30.5	27.8	29.7	29	29.9	28.3	29	27.1	30.1	28.9	30.7	27.6	28.9	29.5	29.5	30.2	30.6	28.8	28.6	29.3	29.5	29	29.9	29	28.1	29.5	28.4	28.2	28.2	29.6	28.1	29.4	30.1	28.3	27.9
31.7	33.2	30.7	30.1	30.9	30.9	29.3	28.6	30.7	30.2	31	30.1	30.7	30	30.7	30.8	29.7	29	29.4	28.8	29.5	28.7	29.5	29.9	30.5	29.8	30.5	30	31.8	29.7	28.7	28.5	30.1	29.9	29	27.8	29.1	30.5	28.1	31.2	27.8	30	30.2	29.6	28.6	26.7	29.9	28.1	26.9	29.1
32.1	30.8	31.1	31.3	31.4	31.2	29.4	30.9	32	31	29.7	28.8	30.2	30.4	29.4	28.8	30.9	29.7	28.7	30.9	27.8	28.9	31.5	28.5	28.1	29.1	30.1	30.3	29.3	29	32.2	28.7	29.4	29	29.5	30	28.7	30.3	28.9	28.7	28	30	28	28.3	29.6	30	27.9	27	26.9	29.5
30.5	29.6	29.6	31.8	32.3	30.2	28.6	31.1	30.2	30.4	30.8	31.1	31.4	29.7	29.7	30.8	29.8	29.3	27.9	30.4	31.3	29.1	29.2	30.3	29.8	29.6	29.9	30.4	29.3	30.5	29.8	28.5	28.6	28.4	28.3	30	30.2	29.3	28	30.5	30	28.1	29.4	28.8	29.3	28.1	28	29.3	28.7	27.2
30.7	31.6	32.7	29.7	32.2	31.9	30.1	31.7	31.1	31.5	30.4	31.1	30.4	30.5	30.1	31.4	28.4	30.1	29.4	29.7	29.7	30	31	30.2	30.1	29.9	31.2	30.5	30.5	30.7	30.1	29.8	29.9	30.7	29.3	28.6	29.9	29.3	28.9	29.8	29.8	27.6	28.9	29.9	27.2	28.3	29.3	27.8	30.3	29.8
30.2	33	31.9	30.3	32.3	31.4	30.4	31	32.2	29.7	30.2	31	29.3	31	30.7	30.3	28.9	28.9	29.5	29.5	30.2	28.6	31.1	29.4	29.1	28.4	30.2	30.1	30	32.6	28.7	30.8	28.4	29.7	31	29.9	30.5	30.2	29.5	30.9	29.8	29.3	28.6	27.9	27.6	28.3	28.3	28.6	29.2	28.3
32.2	30.5	30.8	31.9	31.5	30.3	31.5	31	31.6	29	32.5	29	29.6	30.9	30.5	31.3	30.9	30.7	28.2	29.5	28.5	28.9	30.5	28.8	29.7	29.9	29	29.2	28.1	29.2	30.6	29.6	28.5	30.1	30.5	30.1	29.7	28.8	29.9	28.5	30.2	29	29	29.6	27.6	27.7	29.1	27.9	28.2	27.9
33.3	32.2	31.6	29.9	29.8	30.1	30.7	31.9	30.9	32.1	30.8	30	29.7	29.4	30.9	29.7	30.3	28.3	30.8	29.4	29.5	29.8	30.1	28.5	30.1	31	29.2	29.2	29.9	28.3	29.7	29.7	29.7	28.6	30.3	29.3	29.7	29.5	29.3	29.7	28.1	29.8	29.7	30.1	28.6	27.9	28.7	27.9	31.8	29.5
31	32.4	31.1	31.5	30.9	30.8	31.7	30	32	31	31.3	28.4	30.4	29.2	30.3	29.3	30	28.6	29.5	30.3	29	30.6	28.9	29.7	29.4	31.6	28.5	27.3	28.7	29	29.5	31	29.5	28.5	28.4	29.3	28.6	31.2	28.3	29.9	30.8	29	30	27.9	28.9	28.2	29.7	28.1	27.3	28.9
29.9	30.9	32.9	30.3	30.7	30.8	29.4	30.9	29.7	30.3	30.6	31.5	30.5	30.1	29.1	30.9	29.7	31.9	30.4	29.7	28.3	30.8	29.7	28.9	28.8	29.5	30.5	29.7	29.6	30.1	27.3	28	29.1	30.4	29.7	28	28.8	29.8	28.8	29.7	28.2	30.3	28.4	29.3	29.5	29.5	28.3	28.6	28.4	28.4
30.3	31.9	31.8	32.8	30.1	30	29	30.5	29.7	30.2	30	30.5	29.8	31.6	30.4	29.1	31.4	30.2	29.9	30.9	28.4	29.5	29.5	29.1	27.7	28.1	29.3	27.3	29.9	30.2	30.2	29.8	29.2	30.6	30.8	31.5	30.1	29	28.8	30.8	28.8	27.5	29.6	28.5	29.3	28.3	28.6	28.9	29.1	28.8
30.8	31.4	30.7	30.7	31.2	31.5	32.1	30.4	31.3	30.8	30.4	31	29.7	30	31.7	29.9	30.2	30.4	29.4	31.2	29.9	30.5	29.4	30.7	28.2	30.5	27.8	30.6	28.2	31.2	31.1	28.5	28.2	30	30.5	29.4	29.9	30.4	28.9	30	29.4	28.2	30.6	28.1	29.5	29.8	29.3	29.5	28.6	28.5
32.2	30	32.3	32.3	32.8	31	30.8	31	29.9	30.8	31.2	30.2	29.3	30.5	29.9	29.5	29.1	30.5	31.2	29.5	29.3	31.9	30.1	29.9	29.7	28.9	28.1	29.7	28.3	28.7	30.2	28.4	28.9	28.5	31.3	30.1	28.1	28.9	28.8	28.1	29.8	29.7	28.7	28.2	29.3	28	28.6	28.6	29.3	30.5
32.6	30.1	32.1	33.3	31.1	31.4	30.9	29.6	30.8	31.3	31.2	29.4	30.6	29.8	31.8	30.4	30.4	29.6	30.6	30.5	30.1	29.9	29.3	30.2	28.4	29.1	29.5	29.8	30.9	28.7	28.1	29	29.5	31	28.2	27.7	29	30.2	29.1	27.2	28.4	28.9	29.3	30.5	28.1	29.5	29.1	30	29.7	26.7
32	30.6	32.3	31.5	31.6	30	31.3	30.4	29.6	30.5	31.2	29.8	30.6	30.5	30.4	28.3	29.7	31	30.3	30.5	29.7	29.4	30.1	32	30.1	30.4	28.7	30.2	29.8	28.7	29.1	30.3	31	28.7	26.9	30.1	29.5	29.4	28.2	29.3	29.2	29.4	29.9	29.7	28.5	30.5	28.5	28.7	29.1	27.9
29	29.8	31.4	30.8	31.3	31.2	30.8	30.4	30.4	31.6	31.8	31.2	32.1	30.3	30.8	30.7	29.5	29.5	30.2	28.7	30.2	30.4	30.7	29.6	29.2	29.4	29.7	29.6	29.1	28	28.8	29.2	29.6	30.2	30.6	28.7	29.6	30	30	29.1	30.4	28.8	28.5	30.2	29.5	28.5	28.6	30.3	29.5	29.6
29	29.7	29.5	31.7	30.8	32.1	30.4	30.8	31.2	30.7	30.3	30	30.3	31	30.2	30.4	30.1	28.9	29.5	28.8	30.6	28.8	27.3	30.6	28.3	29.1	29.8	29.9	29.3	29.5	30.5	29.9	30.2	30.3	29.2	29.9	31.8	29.2	30.1	29.1	29	29	29.1	30.4	28.8	28.3	30	29.8	28.1	28.5
30.6	29.7	31.4	29.6	31.6	30.4	32.1	29.7	30.5	30.6	30.3	29.2	31.7	30.9	28.9	28.9	30.1	29.9	30	29.5	29.6	29.1	30.2	30.6	29.7	31.3	29	31.9	30.1	28.2	30.5	30.2	29.5	30.9	30	29.7	29	28.1	30.7	29.4	28.3	29.4	29.3	30.9	29.6	28.6	28.9	28.6	27.8	30.5
33.1	30.5	30.6	30.4	31.9	30.7	31.9	31.3	30.1	30.6	31.1	29.7	30.7	31.1	31.1	31.7	28.7	31.8	30.8	29.5	30.1	30.5	30.6	30.4	29.5	28.1	29.1	30.8	29.7	29.8	30	29.2	28.5	29.2	29.8	29.8	28.8	30.2	29.2	29.4	28.9	30	30	29.4	28.8	29.4	29.8	29.1	27.3	29
32.1	31.3	31.2	31	29.2	31.1	29.3	31.3	31.2	31	30.2	30.2	28.7	30.6	31.4	31	32	30.6	32.1	28.4	29.9	29.8	32.4	29.6	28.6	28.4	29.8	29.8	29.4	29	29	29.1	30.1	30.5	31.2	28.7	31.3	30	30.2	29.3	30.5	28.5	29.3	27.6	29.2	28.5	27.8	28.2	27.4	30.3
31.4	30.9	31.3	30.3	29.6	30.9	29	32.8	31.5	30.2	31.9	30.8	29.6	30.6	29.9	30.5	29.3	30.5	31.4	30.5	29.9	29.8	30.1	29.6	28.8	28.9	30.4	29.4	29.2	30.8	29.4	30.1	29.7	30	28.5	30.4	27.5	29.2	28.8	29.5	30.8	28.9	30.1	28.4	28.8	29.1	28.6	30.3	30	28.1
32.6	32.6	30.7	32.1	31	29.8	30.5	30.3	31.1	30.9	30.3	30.2	31.1	29.8	30.2	29.5	30.4	30.1	29.3	31.5	30.4	30.9	30.4	29.9	29.2	31.5	29.4	28.7	28.8	29.6	29.4	28.1	28.9	30.5	28.6	29.9	28.5	30.6	29.4	29.7	31.4	28.3	30.8	29	30.6	28.7	27.8	29	29.3	30.2
28.9	30.6	30.7	30.9	31.8	30	32.5	31.2	32	31.9	30.1	32.6	29.7	30.4	29.1	31	29.8	32.6	28.7	30.5	31.1	31.2	29.2	27.8	30.1	30.1	27.3	28.5	29.6	31	29.4	29.2	29.5	28.8	29.1	28.6	27.7	28.9	29.1	30.2	27.9	31.2	28.8	27.9	28.7	29.6	28.9	28.2	30.2	29.8
31.5	31.3	31.3	31.1	29.3	30.1	29.8	29.7	30.8	30.9	30.6	30.7	30.1	30.7	31.4	29.2	30.1	30.3	30.6	29	30	30.6	29.2	30.6	30.5	30.5	29.8	30.1	29.2	30.4	29.7	30.1	29.7	29.6	28.4	30.4	30.6	28.5	28.4	30.1	29.2	28.9	30	29.7	28.5	30	28.9	28.4	27.6	28.8
30.9	33.9	29.7	31.4	31.4	30.1	31.5	30.7	30.8	29.3	31.8	31.2	32.5	29.6	31.2	30.1	30.5	29.9	29.5	30.3	30.7	29.6	30.8	29.1	29.4	29.6	30.3	30.2	31.6	29	31.4	29.8	29.6	29.6	28.1	29.1	28.6	28.7	28.3	27.4	29.2	30.1	27.7	28.6	28.3	27.8	29.1	28.1	31.1	29.1
32.1	31.5	30.6	31.9	30.3	31.2	31.6	32.4	30.8	30.3	29.4	30.8	32	30.2	30.1	29.7	30.7	30.2	32.7	31.9	30.1	30.5	30.6	28	28.6	28.3	30	29.3	29.3	28.3	30.6	27.1	29.1	30	28.9	29.5	29	29.2	29.9	29.3	28.4	27.9	32.4	29.3	29.2	29.4	26.5	28.3	27.1	28.3
30.6	30.1	32.5	29.5	29.8	31.6	32.1	29.8	28.4	29.6	30.6	30.3	30.4	30.3	30	31.5	28.1	29.2	29.8	29.5	29.5	30	30.9	30.8	30.3	31	30	29.9	29.2	30.2	29.6	29.7	30.8	31.3	28.4	29.9	28.8	29.9	29.9	30.1	28.4	29.8	28.3	29.5	29.1	29.4	29.6	28.5	27.9	30.5
29.6	30.3	32	31.8	32.1	31.3	29.8	29.2	30.3	30.8	30.4	30.5	29	30.1	31.2	29.6	30.9	30.7	30.6	31.6	28.3	27.8	29.7	29.1	29.5	30.1	29.9	29.6	29.8	28	30.3	28.4	29.4	28.3	28.2	31	28.7	29.8	29.3	27.1	28.4	30.2	28.5	28.8	29.4	29.1	29.7	28.8	29.2	29.8
31.4	31.2	32.3	31.4	30.5	30.7	30.8	32.6	31.9	29.5	29.7	29.5	31.8	29.4	31.6	29.8	30.6	30	31.4	30.5	29.9	32.6	31.1	30.8	29.6	31.4	30.2	28.3	32.1	29.2	28.7	28.8	28.7	28.7	30.7	28.8	28.7	30.3	29.3	28.4	30.4	29.4	30.7	27.5	28.7	29	29.6	30.9	29.9	28.5
33.1	32.6	31.7	30.2	29.7	30.7	30.6	31.9	30.7	31	29.3	29.2	29.3	29.7	31.1	29.7	29.7	31.2	30.7	31.7	30.3	29.8	29.8	30.6	29.3	31.2	29.7	29.1	30.2	29.2	30.4	27.7	28.2	29.8	28.9	30.2	30.1	29.4	29.8	29.2	29.9	28.5	32.1	31.7	28.7	28.4	29.3	30.8	29.1	28.9
29.7	31.1	30.7	32	30.5	29.7	30	30.3	30.3	31.8	30.7	29.3	29.8	31	31.1	28.3	28.9	29.8	30.1	29	30.2	32.1	29.8	29.6	30.3	29	29.9	30.7	29.2	29.2	31.5	31.5	28.8	29.6	29.9	30.9	30.9	28.9	29.3	29	28.9	28	30.4	28.9	30	30.1	29.8	29.1	30.2	28.6
31.2	30.7	31.1	31.6	32.4	30.9	30.8	29.5	31.3	31.8	30.5	31.3	30.6	29	31	32.2	30.5	30.4	29.7	31.2	30.8	28.4	30.9	29.8	29.3	29.6	30	29	29	28.9	29.8	30.7	29.4	29.2	30	30.3	30.1	30.5	27.8	28.2	29.7	28.2	29.6	30	30.2	27.7	31.5	28.9	28.8	28.7
33.1	29.3	32	30.9	30.6	29.8	29.6	30.8	29.9	29.6	32.1	31	31.5	29.5	31.8	29.2	30.3	30.3	30.8	30.3	28.7	30.5	27.7	29.9	30.9	30.6	28.5	30.6	29.3	30.5	29	29.8	31.1	31.6	28.4	28.3	29.1	30.1	29.4	30	27.2	29.7	27.7	28.5	29	29.5	29.4	27.7	29	27.6
32.2	32.3	31.6	31.9	32.7	33	31.3	31.2	30.8	30.6	30.4	31.5	31.1	31.2	32	29.9	28.9	30.4	30.4	28.8	31.5	30.6	29.2	29.3	30.6	29.2	29.1	31.4	32.1	29.6	30.1	30.4	30.3	29.6	28.5	28.6	29.4	29.2	29.3	29.9	28.8	29	28.8	29.9	28.6	27.7	27.5	29.3	28.8	28
31.6	31.2	32.4	29.6	29.9	30.4	30.6	31.6	30.6	30.5	31.5	31.3	29.6	28.8	31.8	28	29.8	30.7	29.9	31	29.6	29.6	28.9	28.5	31.2	28.8	30.3	29.8	29.1	30.5	29.3	28.2	30.7	29.7	28.1	29.3	27.6	28.1	28.4	30.6	29.3	28.4	28.3	27.6	28.3	28.2	28.4	30.8	29.9	27.9
31.9	30.9	29.3	30.7	29.8	29.7	30.3	29.1	29.9	31.2	30.5	29.8	31.8	31.5	30.2	30.6	32.7	31.4	30.1	31.7	30.2	29.4	28.8	30	30.3	31.3	29.1	29.9	29.9	30.2	30.6	28.6	29.4	28.7	27.9	28.8	30.6	31.2	30.2	28	29	29.5	29.2	27.9	27	28.2	28.5	27.9	27.1	28.1
31.2	30.8	30.2	30.7	31	31.5	30.3	29.5	29.4	30.9	29.8	31.3	29.1	30.9	31.2	29.6	31.3	30.2	29.8	31.9	29.9	31.2	28.2	30.6	29.8	30.2	28.6	31.6	29.5	29.9	28.6	28.8	30.1	30	29.7	29.5	29.3	29.1	31.2	28.4	28.2	27.3	28.6	28.8	28.8	29.8	28.5	29.2	31.1	27.7
30.5	30.2	30.6	31.7	31.3	32	30.3	30.8	31.2	30.1	29.9	29.3	28.6	31.7	30.9	31.4	31	30.4	30.4	32.2	31.7	29.4	31.6	29.6	29.9	29.9	28	30.5	30.6	30	31.3	28.1	30.3	30	30.1	29.4	29.2	29	29.2	28.8	28.7	30.2	28.3	27.9	28.5	30.2	30.5	27.2	29.1	27.8
30.5	30	30.6	31	31.6	31	31.6	30.9	29.1	32.4	30.3	30.2	31.1	29.7	30.3	31.5	30.5	30.7	30.7	32.1	29.5	29.3	30.4	29	30.1	31.7	29.6	28.4	28.5	30.1	29.6	28.5	29.6	28.6	28.2	28.5	29	29	27.6	28.7	29.2	27.9	27	29	29.5	28.3	27.2	30.4	28.4	28.8
30.2	31.1	29.4	31.7	31.2	32.1	30.5	29.5	30.7	29.4	30.3	28.4	30	31.6	30.5	30.5	28.8	30.3	30.3	30.5	28.9	29.8	30.2	29.2	28.6	30.1	29.3	30.7	29.4	30.2	29.7	28.8	29.4	28.7	29	27.5	29.4	29	29	29	29	30.2	29.2	29.7	28.6	28.8	28.6	29.5	29.4	29.4
28.4	30.8	29.2	31.5	30.9	33	32.8	30.6	30.8	30.8	30.8	30.5	29.1	28.7	31.4	32	30.8	30.7	30.7	31	31.5	30	29.6	30	29.5	29.1	30	27.8	28.9	29.8	30.1	29.5	30.5	30.2	29.1	28.8	28.9	29.1	29.4	29	29.7	28.9	30.2	28.4	28.4	29.1	29	28.1	30.2	29.7
30.8	31.8	30.2	28.9	30.9	30.7	31	31.3	31.4	32.5	31.3	30	29.8	29	29.8	28.6	30.8	30.5	28.5	30.1	28.3	30.4	30.8	29.2	28.4	27.9	28.6	30.6	30.7	31.2	28.5	28.3	29.9	28.7	29.5	28.5	29.5	30.1	28.8	28.1	29.6	29	28.9	26.8	30	29.6	28.7	29.2	29.9	27.8
30.9	30.3	29.9	30.6	30.4	29.7	29.8	32.2	29.9	30	29.9	29.1	30	29.8	30	30.4	31	30.8	29.4	29.4	30.3	30.6	29.1	28.7	30	29.5	29.3	29.7	29.4	30.7	29.4	28.5	29.1	31.4	30.6	28.3	29.3	28.7	29.7	27.8	30	29	28.8	29.4	28.2	29.1	29	28.8	29	29.7
30.8	30	29.7	32.2	29.9	29.3	32.4	32.8	31.4	30.9	30.2	30.3	28.9	29.4	29.3	28.4	29	27.6	30	30.3	29.5	31	31.2	28.3	30.5	29.3	29.3	31.8	29.2	27.7	29	30.1	30.1	29	29	29.7	28.3	28.2	28.8	31.4	29.3	28.7	31	27.9	30.3	30.2	30.8	30.7	27.7	29.9
29.7	29.9	31.1	27.5	30.8	30.2	32.5	31.4	29.2	30.9	30.4	29.5	29.2	28.7	31	32	30.3	30.3	31.7	31.7	30.6	30	28.7	29.6	30.7	29.4	31.2	28.7	29.4	29.6	29.3	29.2	29.7	29.2	29.3	29.1	29	27.6	28.9	26.7	28.9	31	30.2	29.9	30.2	27.8	29.5	28.2	31.1	28.5
31.8	30.6	30.2	30.5	29.6	29.5	30.4	31	27.4	29.8	31.6	30.9	29.5	29.4	29.5	29.6	29.2	30.2	30.4	29.4	30.2	30.6	31	30.2	29	31	27.9	30.6	28.8	30.4	29.3	28	29.7	30.8	28.2	30.4	29.3	30.3	29.9	29.6	29	29.3	28.9	29.6	28	28.6	28.9	29.1	28.7	29.7
30.6	31.1	30	31.3	31.9	29.7	29.8	30.7	30.5	29.7	31.3	29.6	30.1	31.2	31	29.6	30.7	30.5	31.3	28.8	29.2	31.4	29.4	29.3	29.9	30.6	28.6	29.1	31.2	31.4	28.3	28.8	30	29.2	30	29.5	29.3	29.8	28.8	30.1	29.6	27.8	30.3	29.5	27.9	26	27.8	28	27.5	27.6
29.5	29.2	30.1	30.5	29.6	31	29.3	30.5	29.1	29.4	30	31.8	29.7	30.6	29.5	28.6	27.7	30.3	29	29.8	31.1	30.3	29.6	27.7	29.6	29.1	28.8	29.9	28.7	29	28.1	29.4	28.6	31.4	29.5	27.8	28.9	28	29.7	29.4	29.5	29.4	30	29.8	28.5	28.4	28.2	29.4	27.6	28.8
32	31.4	32.2	31.1	29.9	30.7	28.9	29.5	29.8	30.8	31.1	30.2	31.6	30.4	28.8	29.5	30.5	29.7	30.7	30.5	30.4	30.2	27.9	30	31	30.7	30.2	29.3	30.6	29.8	29	29.9	30.7	29.6	28.3	28.6	27.4	28.6	30.4	28.7	29	28.6	29.7	29.3	28	28.9	29	27.9	27.1	28.5
31	30.6	30.3	29.5	29.4	29.7	30.8	29.7	29.9	30.6	29.9	29.3	31	31	30.8	31	30	30.3	28.7	31.5	29.3	30.5	29.6	31.1	30.1	29.4	28.8	28.1	30.6	28.8	29.7	28.9	29.9	29.4	29.7	29.8	28.9	27.6	28.3	30.7	29.2	29	28	27.7	28.4	27.8	30.3	28.4	29	28.4
30.5	31.1	30.5	29.9	29.9	29.3	29.2	31.6	30.5	30	30.2	32.1	33.9	30.4	32.3	29.9	30.2	30.2	29	28.6	32.4	29.8	29.9	28.1	30.4	29.7	29.5	30.2	29	30.8	30.2	29.3	30.8	29.2	30.5	28.9	29	29.5	29.3	29.6	30.4	29	29	28.7	28.8	29	29.2	28.5	28.5	29.3
30.2	29.5	28.5	30.9	31.1	28.9	29.8	30.4	31.5	31.9	31.1	31.1	30.5	30.5	30	31	28.1	30	29.3	29.1	29.5	28.6	29.3	30.8	28.9	28.2	29	28	29.5	29.1	28.5	28.3	28	28.1	30.1	29.8	28	29.8	27	29.6	28.9	29.4	30.3	28.2	26.9	28.1	27.3	27.3	28	29.5
30.9	30.5	33	31	31.1	32.1	28.9	29.3	29	30.8	29.5	29.4	31.4	30.3	28	29.2	30.3	28.1	31.2	29.4	28.9	30.7	30.6	29.5	29	29.4	31.2	29	27.4	28.9	28.4	29.7	27.4	29.2	29.8	30	28.5	28.5	28.3	29.8	29.5	28.4	29.2	29.4	29.7	27.9	27.5	28.9	27.7	30.8
30.9	31.3	29.9	30.6	30.4	29.5	31.7	31.2	31.5	31	30.3	29.9	29.1	29.1	30.8	30.5	29.8	29.8	31	30.9	30	29.6	31.3	29	29.4	29.1	29.4	31.4	30.7	29.8	29.3	29.3	29.3	29.5	29.6	29.6	29.2	29	29.2	27.8	31.8	30.4	30.3	28.7	30.4	28.4	28.3	29.4	30.9	29.2
[truncated: 30 more columns]
