# Supplementary material for: Benign ferroelastic twin boundaries in halide perovskites for charge carrier transport and recombination
Source: Nat Commun. 2020 May 5;11:2215. doi: 10.1038/s41467-020-16075-1 (PMC7200693; doi:10.1038/s41467-020-16075-1)
Supplement: Supplementary file 4 — Source Data [file 41467_2020_16075_MOESM4_ESM.zip › Source data/Figure 1.xlsx]

## Sheet: Sheet1
Figure 1a
2θ （Degree）	Normalized Intensity （a.u.）
5	0
5.02	0
5.04	0
5.06	0
5.08	0
5.1	0
5.12	0
5.14	0
5.16	0.0091
5.18	0
5.2	0
5.22	0.00866
5.24	0
5.26	0
5.28	0
5.3	0
5.32	0
5.34	0
5.36	0
5.38	0
5.4	0
5.42	0
5.44	0
5.46	0
5.48	0
5.5	0
5.52	0
5.54	0
5.56	0
5.58	0
5.6	0.00445
5.62	0.00372
5.64	0
5.66	0
5.68	0
5.7	0
5.72	0
5.74	0.00107
5.76	0.00684
5.78	0
5.8	0
5.82	0
5.84	0
5.86	0
5.88	0
5.9	0
5.92	0.00734
5.94	0.00847
5.96	0
5.98	0
6	0
6.02	0
6.04	0
6.06	0
6.08	0
6.1	0
6.12	0
6.14	0
6.16	0
6.18	0
6.2	0
6.22	0
6.24	0
6.26	0
6.28	0
6.3	0.00142
6.32	0.00611
6.34	0
6.36	0
6.38	0
6.4	0.00372
6.42	0.00356
6.44	0
6.46	0
6.48	0.000720447
6.5	0.00628
6.52	0
6.54	0
6.56	0
6.58	0.00303
6.6	0.00397
6.62	0
6.64	0.014
6.66	0
6.68	0
6.7	0
6.72	0
6.74	0
6.76	0
6.78	0
6.8	0
6.82	0
6.84	0
6.86	0
6.88	0.00506
6.9	0.00167
6.92	0.01348
6.94	0
6.96	0
6.98	0
7	0.00662
7.02	0.000122148
7.04	0
7.06	0.00458
7.08	0.00216
7.1	0
7.12	0
7.14	0
7.16	0
7.18	0
7.2	0
7.22	0
7.24	0
7.26	0.00525
7.28	0.00728
7.3	0.000452591
7.32	0
7.34	0.00413
7.36	0.00215
7.38	0
7.4	0
7.42	0.000780313
7.44	0.00549
7.46	0
7.48	0
7.5	0
7.52	0
7.54	0
7.56	0
7.58	0
7.6	0
7.62	0
7.64	0
7.66	0
7.68	0
7.7	0
7.72	0
7.74	0
7.76	0
7.78	0
7.8	0
7.82	0.004
7.84	0.00207
7.86	0
7.88	0
7.9	0.00267
7.92	0.0032
7.94	0
7.96	0.00646
7.98	0.00682
8	0.00432
8.02	0
8.04	0
8.06	0
8.08	0
8.1	0.00289
8.12	0.00298
8.14	0
8.16	0.00441
8.18	0.00128
8.2	0
8.22	0.0035
8.24	0.00219
8.26	0
8.28	0.00897
8.3	0.00757
8.32	0
8.34	0.00495
8.36	0.000567962
8.38	0.00203
8.4	0.00349
8.42	0
8.44	0
8.46	0
8.48	0.00551
8.5	0
8.52	0
8.54	0
8.56	0
8.58	0
8.6	0
8.62	0
8.64	0.00541
8.66	9.67644e-05
8.68	0
8.7	0
8.72	0
8.74	0.00494
8.76	0.000410941
8.78	0.000351674
8.8	0.005
8.82	0.00248
8.84	0.00287
8.86	0
8.88	0
8.9	0
8.92	0
8.94	0
8.96	0.000239118
8.98	0.00508
9	0.00536
9.02	0.00834
9.04	0.00565
9.06	0.00135
9.08	0.00505
9.1	0
9.12	0
9.14	0
9.16	0
9.18	0
9.2	0.00258
9.22	0.00248
9.24	0
9.26	0
9.28	0
9.3	0
9.32	0
9.34	0
9.36	0
9.38	0
9.4	0
9.42	0.0027
9.44	0.00647
9.46	0.000871363
9.48	0
9.5	0.00176
9.52	0.00316
9.54	0
9.56	0.00413
9.58	0.00133
9.6	0.00928
9.62	0
9.64	0
9.66	0
9.68	0
9.7	0
9.72	0.00236
9.74	0.006
9.76	0.00147
9.78	0
9.8	0.00937
9.82	0.00272
9.84	0.00252
9.86	0
9.88	0
9.9	0
9.92	0
9.94	0
9.96	0.00365
9.98	0.00102
10	0
10.02	0.0032
10.04	0.00613
10.06	0
10.08	0
10.1	0
10.12	0
10.14	0
10.16	0.00263
10.18	0.00203
10.2	0
10.22	0
10.24	0
10.26	0
10.28	0
10.3	0.00253
10.32	0.00202
10.34	0
10.36	0
10.38	0.00337
10.4	0.00118
10.42	0.00443
10.44	0.00466
10.46	0.00214
10.48	0.00241
10.5	0
10.52	0
10.54	0
10.56	0
10.58	0
10.6	0
10.62	0
10.64	1.38144e-07
10.66	0.00444
10.68	0
10.7	0
10.72	0
10.74	0.00866
10.76	3.22354e-06
10.78	0.00166
10.8	0.00267
10.82	0
10.84	0
10.86	0.00802
10.88	0.00064701
10.9	0
10.92	0
10.94	0.00224
10.96	0.00209
10.98	0
11	0
11.02	0
11.04	0
11.06	0
11.08	0
11.1	0.00126
11.12	0.0072
11.14	0
11.16	0.00191
11.18	0.00655
11.2	0.00606
11.22	0.00241
11.24	0.00259
11.26	0.00164
11.28	0.00397
11.3	0.000262728
11.32	0
11.34	0
11.36	0
11.38	0
11.4	0
11.42	0
11.44	0
11.46	0
11.48	0
11.5	0
11.52	0
11.54	0.000888013
11.56	0.00581
11.58	0.00805
11.6	0.00144
11.62	0
11.64	0
11.66	0
11.68	0
11.7	0
11.72	0
11.74	0
11.76	0
11.78	0
11.8	0.00366
11.82	0.00433
11.84	0
11.86	0
11.88	0
11.9	0
11.92	0
11.94	0.00264
11.96	0.00132
11.98	0
12	0
12.02	0
12.04	0
12.06	0
12.08	0.00396
12.1	0
12.12	0
12.14	0
12.16	0.00308
12.18	0.000874516
12.2	0
12.22	0
12.24	0
12.26	0
12.28	0
12.3	0.00318
12.32	0.00843
12.34	0
12.36	0
12.38	0
12.4	0
12.42	0
12.44	0
12.46	0
12.48	0
12.5	0
12.52	0
12.54	0
12.56	0
12.58	0
12.6	0
12.62	0
12.64	0
12.66	0.000400395
12.68	0.00331
12.7	0
12.72	0
12.74	0
12.76	0.00305
12.78	0.00427
12.8	9.78154e-05
12.82	0
12.84	0
12.86	0
12.88	0.00369
12.9	2.13557e-05
12.92	0
12.94	0.00155
12.96	0.00429
12.98	0.00159
13	0.00216
13.02	0.00154
13.04	0.00132
13.06	0.00232
13.08	0
13.1	0
13.12	0
13.14	0
13.16	0
13.18	0
13.2	0
13.22	0
13.24	0.00283
13.26	0.00383
13.28	0.00195
13.3	0.00226
13.32	0
13.34	0
13.36	0.00357
13.38	0
13.4	0
13.42	0.00327
13.44	0.000247289
13.46	0.00306
13.48	0.000649679
13.5	0.00329
13.52	0
13.54	0
13.56	2.32222e-06
13.58	0.0035
13.6	0
13.62	0
13.64	0
13.66	0.00206
13.68	0.00144
13.7	0
13.72	0.0035
13.74	0.000125401
13.76	0.00337
13.78	0.00103
13.8	0.00247
13.82	0
13.84	0
13.86	0
13.88	0.00232
13.9	0.00313
13.92	0.00142
13.94	0
13.96	0.00282
13.98	0.00061667
14	0.000690581
14.02	0.00375
14.04	0.00454
14.06	0.00132
14.08	0.00252
14.1	0.000910734
14.12	0
14.14	0
14.16	0
14.18	0.00402
14.2	0.00754
14.22	0.00525
14.24	0.00331
14.26	0
14.28	0
14.3	0
14.32	0
14.34	0.000241614
14.36	0.00307
14.38	0.00155
14.4	0.00176
14.42	0
14.44	0
14.46	0
14.48	0
14.5	0
14.52	0
14.54	0.00223
14.56	0.00108
14.58	0
14.6	0
14.62	0
14.64	0
14.66	0
14.68	0
14.7	0
14.72	0
14.74	0
14.76	0
14.78	0.00265
14.8	0.00376
14.82	8.87058e-05
14.84	0
14.86	0
14.88	0
14.9	0.00231
14.92	0.000937658
14.94	2.06288e-05
14.96	0.00323
14.98	0
15	0
15.02	0
15.04	0.00227
15.06	0.00086841
15.08	0.00299
15.1	0.00014912
15.12	0
15.14	0
15.16	0
15.18	0
15.2	0.000637491
15.22	0.0025
15.24	0.00269
15.26	0.000442908
15.28	0
15.3	0
15.32	0.000128913
15.34	0.00613
15.36	1.35037e-05
15.38	0
15.4	0
15.42	0
15.44	0
15.46	0
15.48	0
15.5	0.00182
15.52	0.00126
15.54	0.00151
15.56	0.00158
15.58	0
15.6	0
15.62	0.00272
15.64	0.000358753
15.66	0.0031
15.68	0.00307
15.7	0
15.72	0.00105
15.74	0.00204
15.76	0.00308
15.78	0
15.8	0.00308
15.82	0
15.84	0
15.86	0
15.88	0
15.9	0.00129
15.92	0.00171
15.94	0
15.96	0
15.98	0
16	0.00181
16.02	0.00117
16.04	0
16.06	0
16.08	0.00145
16.1	0.00154
16.12	0
16.14	0
16.16	0
16.18	0
16.2	0.00483
16.22	0.0071
16.24	0
16.26	0
16.28	0
16.3	0
16.32	0
16.34	0
16.36	0
16.38	0
16.4	0
16.42	0
16.44	0
16.46	0
16.48	0
16.5	0.00408
16.52	0.00179
16.54	0
16.56	0
16.58	0
16.6	0
16.62	0
16.64	0
16.66	0
16.68	0
16.7	0.000904121
16.72	0.00487
16.74	0.00156
16.76	0.00422
16.78	0.00195
16.8	0.0034
16.82	0.00316
16.84	0.0035
16.86	0.00221
16.88	0
16.9	0
16.92	0
16.94	0
16.96	0.000316937
16.98	0.00253
17	0
17.02	0
17.04	0
17.06	0.00395
17.08	0.00176
17.1	0.0034
17.12	0.0021
17.14	0
17.16	0.00315
17.18	0.00477
17.2	0.00328
17.22	0
17.24	0
17.26	0
17.28	0
17.3	0.00227
17.32	0.000531342
17.34	0.000968888
17.36	0.00183
17.38	0
17.4	0
17.42	0
17.44	0
17.46	0
17.48	0.00206
17.5	0.000697299
17.52	0.000902681
17.54	0.00185
17.56	0
17.58	0
17.6	0
17.62	0
17.64	0.00142
17.66	0.00408
17.68	0
17.7	0
17.72	0
17.74	0
17.76	0.000656445
17.78	0.00294
17.8	0.00183
17.82	0
17.84	0.00496
17.86	0.000470613
17.88	0
17.9	0
17.92	0.00132
17.94	0.00135
17.96	0.00135
17.98	0.00309
18	0.004
18.02	0.00226
18.04	0.00145
18.06	0.00174
18.08	0.00389
18.1	0.000948263
18.12	0.00268
18.14	0.00535
18.16	0
18.18	0
18.2	0.00504
18.22	0.00169
18.24	0.00418
18.26	0.00247
18.28	0
18.3	0.00105
18.32	0.00159
18.34	0.00198
18.36	0.000657971
18.38	0
18.4	0
18.42	0.001
18.44	0.00164
18.46	0
18.48	0
18.5	0.00211
18.52	0.000524012
18.54	0
18.56	0.00119
18.58	0.0032
18.6	0.000812285
18.62	0
18.64	0.0026
18.66	0.00598
18.68	0.00181
18.7	0.00191
18.72	0.00486
18.74	0.00303
18.76	0.000609771
18.78	0.00345
18.8	0.00627
18.82	0.00314
18.84	0.00632
18.86	0.00115
18.88	0.00231
18.9	0.00261
18.92	0.000285181
18.94	0.00376
18.96	0.00831
18.98	0.01052
19	0.00973
19.02	0.01212
19.04	0.00696
19.06	0.01323
19.08	0.01719
19.1	0.01324
19.12	0.01143
19.14	0.0102
19.16	0.00313
19.18	0.00624
19.2	0.01026
19.22	0.00613
19.24	0.00267
19.26	0.01047
19.28	0.00854
19.3	0.01221
19.32	0.01006
19.34	0.00511
19.36	0.00344
19.38	0.01109
19.4	0.0095
19.42	0.01928
19.44	0.02013
19.46	0.01845
19.48	0.01089
19.5	0.00899
19.52	0.01507
19.54	0.0112
19.56	0.01247
19.58	0.0156
19.6	0.0159
19.62	0.01459
19.64	0.01553
19.66	0.0087
19.68	0.02689
19.7	0.0541
19.72	0.09289
19.74	0.18535
19.76	0.30813
19.78	0.56255
19.8	0.77158
19.82	0.92713
19.84	1
19.86	0.93981
19.88	0.77826
19.9	0.65315
19.92	0.43184
19.94	0.30612
19.96	0.19824
19.98	0.10834
20	0.04369
20.02	0.04417
20.04	0.0212
20.06	0.01232
20.08	0.0064
20.1	0.00671
20.12	0.01323
20.14	0.01311
20.16	0.00553
20.18	0.00577
20.2	0.00595
20.22	0.00974
20.24	0.00521
20.26	0.00582
20.28	0.00542
20.3	0.01014
20.32	0.0093
20.34	0.00325
20.36	0.00278
20.38	0.0082
20.4	0.00813
20.42	0.00193
20.44	0.00858
20.46	0.00735
20.48	1.47878e-05
20.5	0.00127
20.52	0.00458
20.54	0.0036
20.56	0.00236
20.58	0.00682
20.6	0.00263
20.62	0
20.64	0.00112
20.66	0.00263
20.68	0.00208
20.7	0.00344
20.72	0.00264
20.74	0.00396
20.76	0.00137
20.78	0.00155
20.8	0.00157
20.82	0.00311
20.84	0.00232
20.86	0
20.88	0.00205
20.9	0.000917751
20.92	0.0017
20.94	0.0018
20.96	0.000537368
20.98	0
21	0.000395257
21.02	0.00427
21.04	0
21.06	0.00121
21.08	0.00112
21.1	0
21.12	0.00231
21.14	0
21.16	0
21.18	0.000887411
21.2	0.00299
21.22	0.000683772
21.24	0
21.26	0.000194307
21.28	0.00208
21.3	0.00692
21.32	0.009
21.34	0.00112
21.36	0.00116
21.38	0.00484
21.4	0.00307
21.42	0.00492
21.44	0.00309
21.46	0
21.48	0
21.5	0
21.52	0
21.54	0.000723503
21.56	0.00271
21.58	0.00234
21.6	0.00257
21.62	0.00292
21.64	0.00222
21.66	0.00205
21.68	0.00158
21.7	0.00223
21.72	0.00222
21.74	0.00489
21.76	0.00371
21.78	0.00601
21.8	0.00286
21.82	0.00259
21.84	0.00107
21.86	0
21.88	0
21.9	6.24433e-05
21.92	0.00218
21.94	0.000649647
21.96	0.00286
21.98	0.00155
22	0.00159
22.02	0
22.04	0.000908587
22.06	0.00431
22.08	0.00141
22.1	0
22.12	0
22.14	0.00219
22.16	0
22.18	0.00219
22.2	0
22.22	0
22.24	0.00127
22.26	0.000919348
22.28	0
22.3	0
22.32	0.000633549
22.34	0.00155
22.36	0.0013
22.38	0.00119
22.4	0.00342
22.42	0.000589922
22.44	0.000609323
22.46	0.00156
22.48	0.00126
22.5	0.000902895
22.52	0
22.54	0
22.56	0
22.58	0.000872617
22.6	0.00129
22.62	0
22.64	0
22.66	0
22.68	0.000402652
22.7	0.00176
22.72	0
22.74	0
22.76	0
22.78	0
22.8	0
22.82	0.000976613
22.84	0.0033
22.86	0.00156
22.88	0.000581083
22.9	0
22.92	0.00214
22.94	0.00148
22.96	0.00142
22.98	0.00238
23	0.00108
23.02	0
23.04	0.00232
23.06	0.00191
23.08	0
23.1	0
23.12	0
23.14	0
23.16	0
23.18	0
23.2	0
23.22	0
23.24	0
23.26	0.00111
23.28	0.0028
23.3	0.00236
23.32	0
23.34	0
23.36	0.000342676
23.38	0.00175
23.4	0
23.42	0
23.44	0
23.46	0
23.48	0.000725658
23.5	0.00346
23.52	0.00284
23.54	0.00134
23.56	0
23.58	0.00161
23.6	0.00253
23.62	0
23.64	0
23.66	0.00172
23.68	0.00233
23.7	8.24175e-05
23.72	0
23.74	0
23.76	0
23.78	0
23.8	0
23.82	0.000229271
23.84	0.00221
23.86	0.00165
23.88	0
23.9	0.00139
23.92	0.00065355
23.94	0.00409
23.96	3.962e-05
23.98	0.00198
24	0
24.02	0
24.04	0
24.06	2.73681e-05
24.08	0.00199
24.1	0.00157
24.12	0.000455078
24.14	0
24.16	0
24.18	0.00188
24.2	0.000139128
24.22	0.000211136
24.24	0.0027
24.26	0.00113
24.28	0.00107
24.3	0.00095463
24.32	0.00202
24.34	0.000739912
24.36	0.00513
24.38	0.00018747
24.4	0
24.42	0
24.44	0.0019
24.46	0.0021
24.48	0
24.5	0
24.52	0
24.54	0.00124
24.56	0.000757809
24.58	0
24.6	0
24.62	8.78988e-05
24.64	0.00191
24.66	0
24.68	0
24.7	0.00325
24.72	0.000714992
24.74	0
24.76	0
24.78	0.00194
24.8	1.3023e-05
24.82	0.00191
24.84	5.0912e-05
24.86	0
24.88	0
24.9	0
24.92	0.00158
24.94	0.000378837
24.96	0.00135
24.98	0.00257
25	0
25.02	0.00108
25.04	0.00212
25.06	0.000710622
25.08	0
25.1	0
25.12	0
25.14	0
25.16	0.000340112
25.18	0.00355
25.2	0.000273974
25.22	0.00166
25.24	0
25.26	0
25.28	0
25.3	0
25.32	0.00193
25.34	0.000351844
25.36	0.00159
25.38	0
25.4	0.00151
25.42	0.000429781
25.44	0.00194
25.46	0.000226631
25.48	0.00252
25.5	0.00113
25.52	0.00148
25.54	0.0017
25.56	0.00456
25.58	5.32751e-08
25.6	0
25.62	0.00109
25.64	0.0027
25.66	0
25.68	0.000601173
25.7	0.00129
25.72	0.000352256
25.74	0.00154
25.76	0.00107
25.78	0.000821894
25.8	0
25.82	0
25.84	0.0004909
25.86	0.00183
25.88	0.00147
25.9	0
25.92	0.000119343
25.94	0.00185
25.96	0.00406
25.98	0.0024
26	0.00397
26.02	0.000812918
26.04	0.00188
26.06	0.000121505
26.08	0.00175
26.1	0.00101
26.12	0.00181
26.14	0.00142
26.16	0.0014
26.18	0
26.2	0
26.22	0
26.24	0
26.26	0.00169
26.28	0.000187884
26.3	0.000832274
26.32	0.00642
26.34	0.00212
26.36	0.00405
26.38	0.00157
26.4	0.00186
26.42	0
26.44	0
26.46	0
26.48	0
26.5	0
26.52	0
26.54	0
26.56	0
26.58	0.000280531
26.6	0.00156
26.62	0.00184
26.64	0
26.66	0
26.68	0.000789791
26.7	0.00105
26.72	0.00141
26.74	0.00042283
26.76	0.000593187
26.78	0.00488
26.8	0
26.82	0
26.84	0
26.86	0
26.88	0
26.9	0
26.92	0.000671333
26.94	0.00115
26.96	0
26.98	0
27	0.00175
27.02	0.000386675
27.04	0.0015
27.06	0
27.08	0
27.1	0
27.12	0.000266799
27.14	0.00155
27.16	0
27.18	0
27.2	0
27.22	2.24425e-05
27.24	0.00178
27.26	0.000499262
27.28	0.0013
27.3	0.000642234
27.32	0.00115
27.34	0
27.36	0.00149
27.38	0.000289953
27.4	0.000350649
27.42	0.00143
27.44	0
27.46	0
27.48	0.000123136
27.5	0.00166
27.52	0.00105
27.54	0.00209
27.56	0.00536
27.58	0.000412114
27.6	0
27.62	0
27.64	0.0011
27.66	0.00188
27.68	0.00158
27.7	0.00073551
27.72	0.00177
27.74	0.00152
27.76	0.00324
27.78	0.000536934
27.8	0
27.82	0.000187538
27.84	0.00215
27.86	0.00311
27.88	0.00162
27.9	0.00163
27.92	0.000139764
27.94	0
27.96	0
27.98	0.00109
28	0.000672568
28.02	0.00161
28.04	0.00215
28.06	0.00324
28.08	0.00109
28.1	0.00241
28.12	0.000957044
28.14	0.0025
28.16	0.000405796
28.18	0.00137
28.2	0.000816011
28.22	0.00091689
28.24	0.00633
28.26	0.00337
28.28	0.00244
28.3	0.00356
28.32	0.00318
28.34	0.00561
28.36	0.00451
28.38	0.00396
28.4	0.00337
28.42	0
28.44	0
28.46	0.00073067
28.48	0.000985789
28.5	0.000796554
28.52	0.00399
28.54	0.00305
28.56	0.000745335
28.58	0
28.6	0
28.62	0.00155
28.64	0.00133
28.66	0.0014
28.68	0.000872434
28.7	0
28.72	0.00111
28.74	0.0015
28.76	0.000824647
28.78	0
28.8	0.00089938
28.82	0.000801031
28.84	0.00162
28.86	8.26568e-05
28.88	0
28.9	0
28.92	0
28.94	0.00091318
28.96	0.000787329
28.98	0
29	0
29.02	0.0017
29.04	0.00238
29.06	0.00268
29.08	0.00114
29.1	0.000547682
29.12	0
29.14	0.00171
29.16	0.00166
29.18	0
29.2	0.00078129
29.22	0.000887972
29.24	0.00297
29.26	0.00204
29.28	0
29.3	0
29.32	0
29.34	0
29.36	0
29.38	0.000916059
29.4	0.000753164
29.42	0
29.44	0
29.46	0
29.48	0.00171
29.5	0.00162
29.52	0
29.54	0
29.56	0
29.58	0
29.6	0.000442127
29.62	0.00121
29.64	0.000885064
29.66	0.00382
29.68	0.00516
29.7	0.000228243
29.72	0.00181
29.74	0.00156
29.76	0.00142
29.78	0
29.8	0
29.82	0.00165
29.84	0
29.86	0.000845061
29.88	0.000809078
29.9	0.00351
29.92	0.00268
29.94	0.000381789
29.96	0
29.98	0.00132
30	0.0019
30.02	0.00165
30.04	0
30.06	0.000873229
30.08	0.000751269
30.1	0.00153
30.12	0.000214766
30.14	0.00188
30.16	0.00125
30.18	0
30.2	0
30.22	0
30.24	0.00108
30.26	0.000549347
30.28	0.00108
30.3	0.00138
30.32	0.000787744
30.34	0.00173
30.36	0.00151
30.38	0
30.4	0
30.42	0.00135
30.44	0.00187
30.46	0.000123249
30.48	0.00149
30.5	0
30.52	0
30.54	0
30.56	0
30.58	0.000414569
30.6	0.0012
30.62	0
30.64	2.66736e-05
30.66	0.00158
30.68	0
30.7	0
30.72	0
30.74	0
30.76	3.91016e-06
30.78	0.00158
30.8	0.00106
30.82	0.000519382
30.84	0
30.86	0.000426648
30.88	0.00304
30.9	0.00232
30.92	0.000539597
30.94	5.84808e-05
30.96	0.00431
30.98	0.000378081
31	0
31.02	0
31.04	0.00296
31.06	0.00178
31.08	0
31.1	0
31.12	0.000773507
31.14	0.00155
31.16	0.0024
31.18	0.000175959
31.2	0.00139
31.22	0
31.24	0.00135
31.26	0.000472581
31.28	0.00235
31.3	0.0021
31.32	0.00106
31.34	0.00207
31.36	0.00157
31.38	0
31.4	0.00157
31.42	0
31.44	0
31.46	0
31.48	0
31.5	0
31.52	0.00194
31.54	0.00185
31.56	0.00401
31.58	0.000597339
31.6	0.00108
31.62	0.00242
31.64	0.000544537
31.66	0.000653581
31.68	0.000888353
31.7	0.00054809
31.72	0.00386
31.74	0.00331
31.76	0.00103
31.78	0.000693602
31.8	0.00288
31.82	0.00252
31.84	0.000578705
31.86	0.00284
31.88	0.000316208
31.9	0.00347
31.92	0.00394
31.94	0.00175
31.96	0.00102
31.98	0.00627
32	0.000644228
32.02	0.00188
32.04	0.000886762
32.06	0.00254
32.08	0.00127
32.1	0.00187
32.12	0.000441782
32.14	0.00183
32.16	0.0015
32.18	0.00306
32.2	0.0023
32.22	0.000474256
32.24	0.00153
32.26	0
32.28	0.00155
32.3	0.0015
32.32	0
32.34	0
32.36	0
32.38	0
32.4	0.00398
32.42	0.000568565
32.44	0
32.46	0
32.48	0
32.5	0
32.52	0
32.54	0
32.56	0.00145
32.58	0.00367
32.6	0.00142
32.62	0.00399
32.64	0.000822485
32.66	0.000681329
32.68	0
32.7	0.000527273
32.72	0.00096718
32.74	0.000376365
32.76	0.00111
32.78	0.00053261
32.8	0.000958756
32.82	0.000342984
32.84	0.00219
32.86	0.00194
32.88	0.0013
32.9	0.00018914
32.92	0
32.94	0.0021
32.96	0.00223
32.98	0.000144625
33	0
33.02	0.00149
33.04	0
33.06	0
33.08	0.0013
33.1	0.00137
33.12	0.00154
33.14	0.00171
33.16	0.000629318
33.18	0.00215
33.2	0.000181842
33.22	0.000653356
33.24	0.00158
33.26	0.000726315
33.28	0.00147
33.3	0
33.32	0.00259
33.34	0.00181
33.36	0.00218
33.38	0.00222
33.4	0
33.42	0
33.44	0.00138
33.46	0.00156
33.48	0.00239
33.5	0.00132
33.52	0.0018
33.54	0.00179
33.56	0
33.58	0
33.6	0.000241003
33.62	0.00121
33.64	0
33.66	0
33.68	0
33.7	0
33.72	0.00113
33.74	0.000657543
33.76	0.00233
33.78	0.000380983
33.8	0.00132
33.82	0
33.84	0
33.86	0.000371114
33.88	0.00252
33.9	0
33.92	0.00129
33.94	0.000656494
33.96	0.000942057
33.98	0
34	0.000852227
34.02	0.00286
34.04	0.00204
34.06	0.00115
34.08	0.000324683
34.1	0
34.12	0
34.14	0
34.16	0
34.18	0
34.2	0
34.22	3.94419e-05
34.24	0.00254
34.26	0.00166
34.28	0.00146
34.3	0
34.32	0
34.34	0
34.36	0.000307814
34.38	0.00111
34.4	0
34.42	0
34.44	0.00118
34.46	0.00115
34.48	0.000518852
34.5	0
34.52	0
34.54	0.000313046
34.56	0.00153
34.58	0.00329
34.6	0.00186
34.62	0.00165
34.64	0.0027
34.66	0
34.68	0.00185
34.7	0.001
34.72	0.00138
34.74	0
34.76	0.00105
34.78	0.00036277
34.8	0.000516974
34.82	0.00154
34.84	0.00288
34.86	0.000698477
34.88	0.000524601
34.9	0.0023
34.92	0.00114
34.94	0.00161
34.96	6.95686e-05
34.98	0.00105
35	0.00109
35.02	0.000657091
35.04	0
35.06	0.000917353
35.08	0.00309
35.1	0.00155
35.12	7.7353e-05
35.14	0.00296
35.16	0.00189
35.18	0.000635124
35.2	0
35.22	0
35.24	0.000596501
35.26	0.000792303
35.28	0.000769816
35.3	0.000848135
35.32	0.00174
35.34	0.000808417
35.36	0.00243
35.38	0.00166
35.4	0.00144
35.42	0
35.44	0
35.46	0
35.48	0.000613251
35.5	0.00214
35.52	0
35.54	0.00054692
35.56	0.00248
35.58	0.00111
35.6	0.00104
35.62	0.000343323
35.64	0
35.66	0
35.68	0
35.7	0
35.72	0.000923034
35.74	0.000455375
35.76	0.00259
35.78	0.0015
35.8	7.83846e-05
35.82	0.00128
35.84	0
35.86	0.00132
35.88	0.000372859
35.9	0.00238
