# Supplementary material for: Benign ferroelastic twin boundaries in halide perovskites for charge carrier transport and recombination
Source: Nat Commun. 2020 May 5;11:2215. doi: 10.1038/s41467-020-16075-1 (PMC7200693; doi:10.1038/s41467-020-16075-1)
Supplement: Supplementary file 4 — Source Data [file 41467_2020_16075_MOESM4_ESM.zip › Source data/Supplementary Figure S4.xlsx]

## Sheet: Supplementary Figure S4a
650	625	629	634	626	627	630	623	619	630	620	622	623	621	630	621	632	619	637	624	633	624	625	617	635	619	629	619	621	638	624	626	622	636	622	633	616	633	632	628	631	621	638	621	621	630	621	628	630	634
646	629	631	634	620	639	632	623	633	628	627	624	633	624	623	627	626	630	627	630	624	634	632	627	618	615	629	618	632	635	619	624	628	624	627	634	632	629	638	623	632	626	635	628	627	626	638	630	619	630
644	610	628	631	627	629	629	629	624	633	621	619	635	623	631	628	626	630	621	629	616	622	635	629	631	623	620	622	624	633	626	637	631	628	627	619	635	633	630	624	628	626	621	635	636	621	630	619	628	627
640	626	638	623	624	630	624	627	624	628	618	630	627	622	632	629	623	617	630	623	626	628	629	630	624	636	618	623	617	638	619	626	621	623	629	629	633	628	625	634	633	628	630	628	628	625	629	624	626	633
649	622	628	635	619	629	622	636	625	627	624	622	637	629	629	632	629	620	629	629	629	634	625	629	620	617	630	626	620	626	634	627	631	628	631	624	628	630	627	633	621	622	633	636	626	634	630	627	618	631
641	630	634	618	625	625	632	626	624	632	624	628	629	625	633	621	623	634	611	630	633	614	624	633	622	627	633	627	627	629	631	630	631	635	623	627	630	620	635	623	628	621	627	631	615	630	629	628	628	635
653	629	633	617	628	621	634	627	628	619	637	621	622	638	619	627	634	627	626	629	633	611	628	629	626	635	624	629	628	634	627	619	624	621	625	629	629	626	626	623	631	622	632	635	617	635	624	625	630	628
650	619	627	636	622	627	628	629	621	632	626	628	628	632	630	629	623	629	629	630	635	632	621	630	618	623	641	618	624	637	627	625	626	629	630	627	633	622	621	626	634	633	622	627	634	629	634	636	632	632
647	632	628	630	619	624	623	619	617	625	626	627	624	625	636	631	626	625	620	631	643	633	628	622	629	626	627	629	633	630	624	626	630	629	633	628	628	622	626	626	626	622	626	628	626	632	626	629	626	634
653	625	619	636	629	621	634	638	627	631	627	626	631	626	623	624	623	618	627	629	624	634	638	628	631	621	623	626	630	633	633	634	625	637	629	622	629	627	620	630	633	626	622	622	631	628	620	638	627	626
646	627	626	628	635	627	630	625	618	633	627	625	618	634	630	637	630	627	624	643	635	631	628	628	620	629	625	629	632	622	619	626	622	635	629	621	636	631	630	621	631	633	619	638	633	623	633	625	619	628
644	629	629	626	629	631	630	632	630	624	625	631	624	625	629	631	627	632	629	627	632	631	624	630	628	626	635	641	618	625	633	618	628	631	629	625	631	631	627	632	630	614	615	630	629	626	633	620	620	624
654	624	628	636	623	627	630	628	623	621	632	633	615	619	624	628	623	626	623	623	629	634	627	639	630	627	629	626	614	624	629	626	632	627	625	632	630	629	631	635	634	629	639	622	618	627	623	635	629	624
650	636	633	630	631	619	633	622	630	627	628	635	627	616	633	626	626	633	632	627	632	624	616	629	626	624	630	628	629	627	630	621	624	619	618	624	628	634	629	632	630	629	637	631	639	626	624	632	634	629
650	621	625	631	623	636	625	623	626	632	631	635	639	626	634	630	627	622	632	627	638	638	628	635	631	625	636	614	631	619	627	627	629	631	623	626	643	634	622	628	625	630	627	622	633	625	639	635	632	632
644	633	628	627	629	633	623	633	627	631	634	629	622	618	627	619	627	627	637	618	639	625	631	630	636	618	619	631	626	623	630	630	628	632	627	628	629	626	629	623	618	622	622	634	622	633	631	627	632	622
655	632	624	635	630	623	624	619	624	624	621	623	630	619	620	633	619	631	626	623	623	627	618	637	628	623	630	623	614	629	626	615	629	625	619	634	620	626	635	618	624	626	628	625	640	630	637	626	621	624
643	633	633	627	627	628	622	633	629	629	619	630	622	624	619	636	627	627	628	632	631	625	635	624	633	624	630	630	634	624	625	637	632	618	620	621	614	620	621	618	637	625	634	632	637	637	622	619	643	620
655	624	628	637	623	625	629	635	627	631	631	635	622	640	628	626	629	624	621	626	628	632	623	636	628	635	627	630	621	630	630	619	626	621	633	634	627	622	630	630	621	634	624	632	634	629	631	635	629	626
650	623	632	629	618	625	624	630	636	623	628	621	638	630	623	629	630	628	626	622	623	633	629	628	631	634	632	626	624	632	626	632	638	624	635	628	626	618	633	626	634	644	620	624	635	622	626	631	633	633
644	632	629	623	624	636	622	627	628	623	629	628	626	624	626	630	625	619	645	618	621	633	619	620	634	626	634	626	628	625	627	627	624	629	623	618	626	632	626	618	626	619	648	623	628	638	626	622	637	632
648	631	619	636	628	634	626	629	636	625	624	629	635	624	630	633	632	621	629	624	631	639	628	625	632	639	626	632	630	634	623	640	631	627	621	623	622	636	625	626	624	632	637	617	633	637	625	624	635	620
655	623	627	621	630	628	634	620	625	624	624	619	629	632	630	631	629	630	626	623	624	634	624	629	627	627	638	628	638	631	618	630	635	623	626	629	637	623	630	630	627	635	630	626	638	639	627	627	624	624
646	636	621	628	631	628	635	621	626	635	622	632	627	637	627	629	632	629	635	632	624	634	633	622	621	631	629	622	630	635	624	634	624	629	633	639	621	625	627	627	634	631	626	629	624	627	633	631	626	622
648	635	626	622	628	634	623	624	622	635	626	627	622	630	630	630	620	632	630	628	617	633	633	635	632	633	628	631	641	625	618	631	624	624	627	636	629	626	634	622	633	634	631	617	631	636	633	625	634	623
642	637	630	626	629	638	633	624	623	621	632	634	632	629	637	626	629	624	632	629	628	632	630	627	638	630	627	631	637	626	624	634	635	629	623	630	625	632	629	626	626	626	627	616	630	625	630	633	632	627
654	637	637	627	629	633	622	632	635	619	622	634	628	634	622	631	628	629	635	633	624	626	619	632	618	632	628	626	620	621	626	633	627	631	622	624	634	618	638	624	628	640	626	636	634	639	629	628	625	629
651	628	643	616	629	632	620	623	629	638	622	634	632	626	634	633	636	622	624	625	627	627	638	628	622	625	633	615	628	628	631	640	635	628	627	633	631	634	637	632	640	632	639	629	625	618	636	629	621	634
651	630	628	631	620	621	633	622	622	634	632	621	635	629	622	638	638	620	629	641	633	626	635	643	626	627	633	635	626	629	628	633	630	631	623	629	619	626	632	639	631	624	635	630	626	629	632	629	631	627
654	626	627	632	624	632	636	623	634	627	626	624	635	630	620	632	629	630	625	633	636	641	635	631	626	623	627	625	617	630	627	625	633	634	621	631	628	629	619	638	626	626	631	628	628	627	634	627	621	622
657	626	631	628	633	625	640	629	634	634	628	625	635	626	627	618	629	628	623	634	635	621	630	637	629	634	630	622	628	627	635	630	625	632	630	634	627	631	624	632	627	627	631	627	626	634	633	628	628	624
650	630	631	638	622	626	634	625	639	637	635	635	624	631	626	637	636	630	629	642	633	626	630	639	622	635	625	631	630	627	625	634	620	628	623	635	628	624	643	628	624	618	629	633	631	622	640	626	624	634
658	619	628	640	621	637	625	629	628	628	619	627	641	626	630	627	627	628	626	637	629	633	624	631	629	628	631	632	627	629	626	631	634	628	635	625	637	626	632	629	638	629	628	630	634	604	637	634	616	632
652	624	631	629	625	629	634	627	625	628	631	632	633	630	633	631	633	629	634	638	634	628	632	619	624	625	627	633	623	630	634	639	626	630	637	627	629	630	622	631	622	624	638	631	634	620	632	620	629	636
641	635	638	630	630	632	628	632	626	634	625	621	624	633	625	639	633	630	632	638	631	641	636	631	619	626	634	632	625	636	632	629	623	633	633	622	634	627	638	632	627	626	625	628	629	621	617	629	624	635
661	620	632	622	629	623	633	625	629	622	627	622	632	634	631	630	635	626	632	624	633	636	629	640	623	629	629	630	627	632	629	629	621	630	635	632	624	632	624	630	630	631	618	626	628	620	634	623	619	630
651	623	619	630	622	624	631	622	626	630	630	628	639	624	624	635	625	636	637	636	633	629	620	628	624	624	630	634	626	621	634	636	632	639	623	621	638	627	629	633	624	628	632	623	622	638	634	630	623	624
641	623	623	628	630	630	627	624	638	611	624	626	637	629	630	641	624	625	631	629	632	640	630	630	627	637	638	626	619	627	633	621	632	633	638	630	633	626	639	617	625	622	627	629	630	626	630	624	623	630
648	630	634	627	624	630	626	645	628	634	638	632	628	629	620	629	626	631	621	630	626	627	629	634	628	640	626	634	635	631	634	626	628	631	635	640	623	642	626	621	628	629	633	635	630	628	633	626	629	622
650	636	620	627	628	617	632	627	624	619	626	629	634	631	621	633	628	629	638	628	615	629	630	628	630	623	630	631	623	625	637	645	627	630	638	623	634	640	628	627	640	637	627	631	637	633	630	628	621	628
641	629	639	618	622	634	622	629	626	633	635	646	627	621	633	622	622	638	621	633	634	640	626	634	627	630	634	632	621	644	636	634	628	623	615	636	625	635	623	636	634	623	630	632	641	632	627	639	631	626
647	639	638	626	637	624	626	640	624	631	628	621	629	634	634	633	630	625	630	631	630	627	628	627	635	626	633	628	631	621	625	626	628	622	634	635	625	624	626	629	621	629	630	633	632	635	622	639	635	631
665	628	621	624	625	623	626	633	633	638	630	626	634	623	633	627	629	622	623	625	627	629	628	634	629	629	624	635	633	638	630	625	627	631	640	634	636	628	628	623	631	631	623	629	626	634	627	632	627	642
640	633	632	626	621	637	632	636	632	622	630	630	631	630	641	633	628	630	628	623	634	627	622	632	628	626	636	628	627	631	633	634	624	626	634	634	629	622	633	625	631	626	628	621	627	634	624	636	618	627
654	642	626	633	632	631	625	625	628	627	635	628	624	642	630	617	626	621	617	631	633	629	635	634	629	640	629	632	632	623	631	632	623	629	633	624	624	632	636	636	630	638	642	634	633	627	631	628	634	627
645	627	632	636	628	636	628	631	634	625	630	626	624	628	634	623	642	628	634	616	633	634	634	627	631	623	629	630	626	626	630	625	632	630	629	623	620	633	639	630	626	632	635	625	627	629	628	627	632	627
643	630	630	624	625	626	622	623	627	628	628	635	622	623	629	631	624	632	629	632	629	635	634	626	626	629	622	624	639	626	629	637	630	625	631	627	629	630	637	631	632	634	624	636	631	641	627	631	625	632
648	631	638	617	624	634	635	640	633	623	631	639	620	619	637	631	630	640	630	636	616	634	629	629	630	630	631	625	624	627	637	629	627	626	628	621	625	632	624	633	623	620	634	636	627	639	641	621	642	636
639	626	626	637	633	626	631	633	628	636	634	633	636	634	615	622	636	637	625	629	625	632	641	626	626	640	626	626	634	635	640	638	643	625	630	631	635	631	636	633	620	618	630	626	635	635	623	639	636	624
653	632	638	634	628	629	634	633	630	637	631	629	623	627	635	620	628	634	626	632	643	633	629	622	630	629	630	628	628	632	629	635	628	629	637	631	627	626	626	637	635	626	632	634	629	626	635	636	630	628
641	640	630	619	629	627	636	634	625	622	640	633	632	635	622	635	640	630	624	636	629	627	647	634	628	632	637	629	634	632	634	632	632	627	621	626	634	635	629	631	634	634	631	630	626	630	631	625	635	621
654	630	630	626	624	634	637	627	620	633	634	634	624	628	626	645	626	619	642	633	622	633	625	624	618	625	623	623	629	638	626	635	631	628	634	629	627	621	634	637	626	628	633	637	635	624	634	632	625	622
649	620	633	627	619	635	627	626	629	640	621	638	628	633	639	634	630	632	621	626	632	623	632	632	626	628	636	627	631	638	635	623	634	626	624	624	632	625	627	629	626	628	628	633	628	632	636	631	632	631
650	633	633	634	628	627	635	632	627	627	630	630	634	634	633	629	640	624	622	629	627	629	631	634	634	626	629	625	622	623	637	634	632	627	621	627	629	624	630	631	637	624	637	635	626	638	628	631	637	623
659	628	627	634	623	626	633	625	628	629	637	631	628	638	622	638	619	628	630	626	626	634	628	632	632	635	635	633	637	626	634	627	632	626	622	629	636	629	630	625	635	623	626	626	626	634	636	625	632	624
646	628	627	630	623	626	636	632	634	626	632	636	633	634	637	630	632	620	624	630	627	628	635	641	622	630	634	635	629	631	629	627	634	626	637	638	635	636	629	636	628	623	627	628	624	626	631	635	630	634
653	624	634	619	622	635	629	638	628	642	633	629	638	641	622	622	633	627	632	636	636	624	626	623	615	634	636	622	630	633	631	626	632	639	628	633	630	636	632	627	629	625	629	639	640	633	637	625	626	637
653	635	626	627	635	629	630	631	636	620	629	633	639	629	627	630	629	634	632	627	624	629	630	638	640	635	635	627	633	627	637	623	620	632	640	623	635	628	621	642	633	627	632	635	633	626	633	623	634	634
651	626	629	627	625	625	632	623	627	633	633	626	627	640	632	626	632	636	634	629	642	637	626	624	632	633	638	630	624	634	637	617	637	632	625	621	637	632	630	629	622	631	621	629	626	623	628	638	634	635
649	636	636	631	631	627	620	631	622	626	632	629	624	627	634	634	633	638	633	636	631	640	639	628	624	622	629	633	638	627	630	637	626	629	636	627	628	638	627	629	636	624	625	624	630	621	628	632	629	633
648	639	632	639	627	638	635	630	620	633	638	615	627	635	628	630	630	631	635	629	639	627	627	632	632	629	623	630	626	627	623	638	634	629	625	629	634	632	622	622	630	633	621	630	633	625	626	628	638	633
645	634	633	629	632	630	627	633	636	628	634	643	640	635	634	626	613	635	622	628	634	637	632	635	635	628	633	637	627	626	627	622	633	637	638	630	638	628	631	632	625	637	631	628	626	627	632	640	635	632
647	630	635	638	634	640	633	626	626	627	626	633	627	628	638	637	629	633	629	618	631	638	631	632	623	636	632	629	643	633	631	630	631	633	630	621	634	635	625	622	634	635	632	632	638	629	631	633	627	633
656	637	637	625	628	626	632	633	634	617	632	631	628	632	635	626	622	626	630	628	634	637	633	646	627	621	630	624	616	632	632	627	637	624	638	633	635	633	632	631	633	629	633	631	632	630	637	626	646	633
650	632	634	644	627	630	637	634	620	629	626	635	632	628	625	632	631	623	632	630	634	629	633	632	632	630	623	637	632	626	629	628	630	627	638	641	630	625	643	624	631	637	622	621	641	629	632	642	628	628
652	628	640	638	623	625	632	634	634	633	641	635	633	630	628	633	621	635	629	627	631	630	628	633	626	629	634	630	629	638	634	638	635	637	626	635	637	629	631	630	636	627	635	625	627	635	632	632	629	631
650	633	618	628	637	632	626	630	619	629	635	630	637	641	634	626	634	622	638	643	628	635	639	628	625	640	623	634	645	631	633	632	627	629	640	624	628	624	636	623	634	640	638	630	621	629	634	632	643	623
655	638	632	636	628	626	623	638	634	635	627	633	619	628	629	630	632	615	628	636	625	628	623	632	631	629	638	630	628	627	634	624	634	629	639	629	628	634	632	630	631	629	640	629	622	639	635	626	642	628
648	626	637	627	635	634	639	632	627	628	624	628	638	629	636	633	630	628	629	635	626	635	640	639	635	632	627	627	628	636	620	632	640	622	618	643	629	628	635	626	625	630	629	632	632	646	619	627	640	632
651	640	636	634	629	629	637	637	633	637	621	622	621	634	628	635	628	625	637	628	633	631	623	633	637	629	625	631	632	637	634	630	619	623	637	624	631	634	635	626	634	633	627	631	627	636	633	637	621	631
652	633	621	628	619	629	626	634	632	627	626	639	634	627	631	627	633	638	631	629	631	625	632	624	626	632	633	627	634	629	626	633	631	625	638	642	621	622	625	620	630	636	632	637	620	624	638	630	634	628
645	632	631	627	633	636	638	630	632	632	629	622	627	624	633	633	623	613	632	624	615	632	627	626	628	633	631	635	622	636	629	628	621	631	634	624	632	630	633	640	638	632	643	624	626	643	629	626	640	631
654	626	627	628	640	635	626	635	629	623	622	630	624	630	629	626	632	627	631	640	627	623	638	626	631	629	634	633	642	635	636	628	627	628	632	640	622	623	631	638	619	632	632	631	637	629	632	635	629	637
646	630	635	625	627	627	634	623	634	635	631	638	631	621	630	636	631	629	632	630	626	634	630	629	623	625	631	630	629	630	635	631	622	633	630	629	632	640	621	631	635	626	632	632	630	635	623	634	627	632
653	638	635	627	632	631	625	640	624	628	637	626	629	632	631	629	631	621	624	637	636	633	638	639	630	629	641	628	635	626	620	634	631	624	626	628	625	624	627	639	639	626	633	639	621	639	639	631	638	629
657	633	630	636	628	632	629	638	633	647	634	632	626	630	626	639	630	629	641	630	631	630	640	633	639	634	625	640	626	632	632	634	625	636	632	627	632	628	640	638	624	626	634	632	639	625	626	639	631	637
642	616	635	628	629	628	627	639	633	635	635	637	637	639	629	633	630	624	638	626	631	621	631	630	622	629	639	635	624	642	646	628	630	638	619	627	638	639	632	631	634	633	623	638	634	629	627	631	622	634
653	631	628	628	624	624	628	621	633	632	633	637	635	623	637	630	638	634	629	634	626	627	625	625	628	623	632	630	628	626	635	633	628	629	634	630	632	634	637	634	640	642	634	636	632	635	629	630	623	628
645	630	633	635	634	628	643	636	634	630	642	631	635	639	642	621	641	641	628	632	627	630	633	626	629	627	647	635	629	634	637	626	629	629	625	618	636	633	635	637	619	627	639	630	630	634	634	633	644	618
654	622	638	630	631	628	641	625	630	641	629	631	636	636	627	629	636	632	639	629	640	642	630	635	627	634	635	626	631	633	635	621	628	629	631	623	632	626	623	628	638	631	626	639	642	641	638	635	626	633
653	623	639	634	627	630	628	633	633	637	631	627	626	642	632	630	634	642	630	616	641	625	626	645	635	638	644	635	635	635	628	615	628	633	635	634	632	623	622	635	638	640	626	638	632	628	635	635	641	639
656	636	642	637	630	632	628	635	626	636	628	623	629	624	635	633	626	640	626	637	625	630	638	640	641	638	633	621	635	635	620	626	632	627	631	631	627	637	633	619	633	629	628	638	638	630	632	639	621	639
655	632	630	625	640	627	624	625	629	616	629	632	625	633	634	622	635	637	634	623	638	644	626	629	628	625	634	637	624	634	645	639	647	632	637	632	625	635	627	630	634	629	634	632	631	633	634	638	640	626
657	633	625	640	632	634	622	633	625	629	640	637	628	627	628	632	637	629	633	636	618	639	630	627	634	630	623	631	634	628	632	633	626	638	640	627	638	626	633	626	634	631	641	635	627	631	638	627	629	629
650	632	635	628	631	629	635	641	631	629	632	633	633	631	632	632	637	637	625	629	630	639	631	625	621	634	639	637	632	632	631	629	630	640	631	637	639	629	628	632	626	631	628	622	632	634	625	632	637	625
647	635	629	629	633	634	633	625	639	627	626	635	635	624	636	631	632	635	640	629	642	627	637	643	635	634	626	636	637	628	634	631	634	624	632	629	634	635	635	629	632	637	635	625	637	638	635	627	629	636
658	626	623	640	633	636	636	643	631	627	628	628	629	632	637	634	633	637	622	634	634	636	635	640	624	639	638	642	624	630	632	635	635	630	629	641	633	622	634	630	628	639	642	637	638	632	626	641	649	643
643	639	636	638	635	639	629	629	628	629	621	621	627	632	638	631	630	626	632	625	627	643	634	629	624	627	624	633	634	634	643	633	629	632	642	637	627	627	631	632	626	635	639	634	637	641	632	630	643	631
653	636	629	627	636	631	636	632	629	634	632	633	632	626	628	627	635	632	629	632	637	639	626	638	627	635	633	630	632	628	631	637	635	626	635	639	626	618	639	632	638	629	641	638	639	633	621	620	636	634
645	624	630	630	641	625	636	627	637	634	632	637	639	622	636	637	628	628	636	621	629	637	632	629	637	626	634	632	636	630	637	634	640	637	626	634	645	624	636	630	637	633	631	637	635	632	631	630	630	634
657	635	629	627	635	635	634	638	622	621	634	630	631	631	627	630	643	633	643	635	634	636	626	626	619	632	632	622	635	636	640	629	624	630	630	636	634	635	633	638	639	634	627	637	627	631	645	630	636	637
649	627	638	629	630	626	629	631	643	632	626	639	638	619	631	624	628	635	623	639	635	629	638	629	622	627	624	621	632	639	630	632	637	633	632	629	628	626	636	626	633	633	638	626	633	627	634	626	643	629
651	629	634	624	637	633	634	634	637	632	625	638	631	624	625	639	620	622	636	640	621	628	628	623	641	627	634	632	629	630	625	630	639	637	635	626	634	634	636	635	630	623	642	630	632	647	644	620	634	639
657	631	627	634	635	632	632	636	630	631	626	624	628	632	632	635	624	627	637	632	638	634	628	632	637	626	634	626	626	643	630	636	631	631	632	633	626	633	631	632	633	634	634	639	639	642	629	629	631	636
654	630	635	630	637	634	626	638	636	638	637	634	630	630	629	637	636	634	638	634	636	632	631	633	630	636	633	629	633	632	631	622	629	632	629	636	636	622	627	626	612	632	634	628	630	634	638	636	632	630
657	628	627	621	622	629	636	637	626	624	626	624	640	637	630	632	631	632	638	635	638	641	632	636	630	640	639	629	641	633	629	636	632	628	641	631	642	644	637	635	639	634	639	632	632	634	640	633	634	630
644	629	634	628	627	629	631	623	634	630	633	628	646	637	629	630	630	634	631	640	643	635	626	640	627	634	628	625	635	633	633	630	632	635	633	635	635	634	630	640	630	629	631	626	634	634	641	635	633	638
644	630	628	623	629	625	629	634	634	631	628	630	628	625	632	640	632	637	632	625	636	641	635	634	639	634	636	634	619	633	641	613	631	636	632	630	638	623	621	632	638	628	642	625	625	640	629	621	630	637
667	630	630	637	634	627	636	620	632	631	639	637	626	631	630	639	638	625	630	631	640	640	639	628	627	633	633	626	631	630	630	630	640	643	626	637	628	627	633	627	629	629	622	626	634	620	637	633	629	636
662	628	627	622	624	633	638	625	636	632	639	636	627	618	634	632	637	631	632	643	634	631	627	638	635	634	650	640	633	634	631	626	643	624	629	622	637	625	632	632	634	634	611	630	626	637	632	634	638	624
654	629	634	637	624	637	633	628	638	635	625	631	635	634	632	635	643	630	628	637	635	637	637	631	632	628	634	633	630	627	634	633	628	628	632	640	619	636	631	632	634	634	632	639	638	628	635	640	642	633
642	640	618	628	631	621	632	633	624	631	630	628	632	635	629	631	631	629	635	636	627	635	630	637	635	631	640	641	636	633	630	624	638	628	632	628	632	632	632	637	633	638	630	630	635	626	637	635	628	628
645	631	634	629	644	634	634	628	632	636	632	635	640	630	633	627	633	632	632	636	634	634	619	632	639	635	634	630	631	635	629	617	627	631	626	632	638	625	628	622	634	624	637	632	632	630	621	633	631	631
660	634	638	640	632	640	631	629	628	627	639	633	641	630	634	634	635	631	628	635	627	634	628	631	641	633	637	649	629	631	627	634	629	630	623	637	622	629	638	634	636	631	622	634	639	629	634	624	627	632
653	621	637	630	627	631	631	632	640	633	628	627	635	633	627	638	626	635	626	629	633	637	624	634	632	640	634	634	637	629	628	636	642	631	640	629	631	633	635	627	629	637	633	634	632	630	632	642	638	633
649	629	630	632	633	635	632	642	632	628	629	640	628	629	641	635	623	643	635	622	650	629	622	638	631	629	627	632	628	624	627	644	635	644	643	629	627	634	627	636	626	638	631	652	638	630	643	636	632	631
652	636	631	630	633	631	634	632	627	625	635	638	639	629	626	625	630	635	638	630	633	634	627	631	639	629	641	624	633	630	627	633	633	626	638	637	637	623	632	634	628	645	624	629	638	631	628	641	627	631
654	635	642	630	633	630	626	638	634	628	641	651	641	632	635	627	634	622	632	629	636	630	638	631	638	625	633	628	628	634	635	634	630	628	636	623	639	634	634	631	641	641	640	633	625	640	640	630	639	632
647	637	629	631	630	619	641	632	634	640	629	633	639	633	625	637	624	627	631	639	627	635	633	632	636	640	632	638	645	628	631	630	620	640	631	636	632	637	623	634	626	621	634	627	634	644	638	637	641	635
653	638	624	630	633	630	640	626	629	637	637	631	640	631	634	627	632	636	644	635	629	638	639	630	638	627	632	636	630	631	636	642	632	629	640	629	633	632	633	629	628	633	623	627	628	634	635	632	639	645
651	632	633	626	628	638	633	637	628	631	629	636	631	636	634	631	635	636	626	636	638	627	634	626	637	637	640	628	643	639	633	632	627	636	630	640	623	636	627	630	629	636	641	629	631	639	635	629	636	623
649	634	636	638	636	633	627	632	638	622	631	637	634	622	640	632	627	634	629	636	634	631	635	635	632	631	632	630	621	629	628	630	638	626	637	635	634	639	632	638	642	637	631	637	642	632	642	631	624	632
647	635	619	629	637	631	631	637	618	630	651	634	634	637	636	639	635	634	623	628	632	636	635	632	636	624	635	625	637	634	634	642	626	648	641	626	635	629	628	635	621	629	642	632	627	634	626	634	632	626
656	635	635	624	635	627	628	631	629	634	625	630	634	637	633	644	621	637	632	636	635	634	626	637	635	635	645	634	634	637	634	638	622	640	642	627	632	636	625	634	634	635	637	642	628	626	635	623	638	641
656	629	632	636	622	627	629	621	633	638	624	638	636	634	626	627	637	629	636	627	628	636	635	637	640	630	638	629	630	635	630	645	633	636	632	635	636	636	622	628	628	634	635	646	632	637	632	632	634	642
656	634	629	635	632	630	629	629	636	635	643	637	634	635	624	634	632	637	623	625	628	633	633	630	627	624	640	637	632	637	641	632	633	626	641	639	633	628	645	627	624	634	632	627	628	627	637	630	633	623
652	629	635	628	626	635	626	619	636	631	627	633	631	628	632	636	627	641	636	628	631	629	630	631	635	627	634	639	633	638	636	632	636	630	634	631	635	626	639	636	632	627	634	629	636	638	637	628	632	638
650	630	627	640	632	626	627	635	633	629	643	634	629	631	630	634	633	632	639	638	637	621	641	634	627	630	624	631	635	629	634	644	629	633	626	632	634	638	628	638	639	629	627	635	638	640	638	646	640	631
653	624	635	634	636	637	628	630	634	616	641	629	630	640	633	637	642	628	634	635	641	633	643	628	634	641	638	633	629	633	637	632	634	628	632	633	621	639	622	631	630	635	633	637	628	632	622	630	630	624
651	622	621	626	635	630	626	636	633	626	635	632	622	634	637	630	640	629	630	632	641	638	624	633	630	632	637	640	625	628	634	627	626	635	636	629	639	630	629	639	630	633	644	640	624	634	637	630	634	626
654	630	618	628	630	626	632	630	638	634	639	629	626	635	636	639	640	640	639	623	631	645	627	625	631	629	635	640	632	624	634	634	619	638	638	626	631	637	624	625	639	633	637	638	638	638	638	634	635	632
654	635	633	630	630	634	623	629	633	626	639	624	635	634	635	641	623	634	631	626	633	629	633	634	638	625	620	636	634	641	636	639	637	630	621	634	630	631	631	622	632	636	640	635	639	637	632	636	634	627
656	633	635	637	628	626	637	633	628	629	635	645	632	625	642	628	636	639	619	629	635	628	631	628	633	635	639	640	636	631	628	634	640	628	641	632	633	636	633	632	629	626	643	635	639	634	630	637	631	635
651	635	619	630	633	636	631	637	631	634	638	632	629	633	640	630	638	627	633	634	630	639	632	629	637	630	633	633	627	642	639	631	627	630	635	633	634	626	626	634	645	625	643	632	619	634	636	635	644	630
661	630	632	632	626	636	633	634	628	637	635	632	629	636	638	627	626	627	626	642	629	635	627	634	635	633	624	637	639	617	626	629	634	632	636	638	624	635	642	637	640	619	630	632	627	621	638	636	619	634
655	636	630	634	637	634	632	645	638	615	644	625	635	638	629	633	628	633	636	644	632	634	631	627	630	642	632	627	634	637	628	624	640	638	631	631	637	635	636	631	626	637	634	641	635	632	630	634	641	639
648	647	634	634	640	639	635	629	623	633	632	640	629	640	627	631	631	635	630	626	637	635	638	635	639	640	629	630	629	632	622	632	638	627	627	635	629	623	639	638	634	641	630	637	631	634	619	632	628	642
655	631	644	634	632	632	630	637	635	643	626	636	624	626	629	629	630	636	637	640	625	627	644	625	624	632	632	626	633	632	630	632	640	623	629	631	633	629	632	642	643	632	632	632	633	638	641	631	630	632
660	628	638	642	626	626	634	632	631	632	639	624	631	629	631	638	629	639	629	639	635	632	635	632	633	642	628	629	639	633	625	629	636	629	620	627	630	625	631	639	625	635	638	615	628	642	635	632	637	631
655	634	632	630	626	628	638	632	638	640	635	637	632	630	640	633	640	633	630	635	636	634	636	633	630	632	641	634	626	638	634	634	643	632	628	638	632	620	638	633	632	633	629	637	632	639	632	638	628	641
645	638	634	630	640	637	635	634	629	638	637	635	627	627	633	632	632	627	627	633	635	628	642	635	642	636	639	640	633	635	644	635	637	632	626	640	632	625	629	634	632	633	632	624	649	635	633	628	635	641
651	627	637	642	626	639	632	624	644	639	634	631	635	629	626	639	629	634	630	624	635	640	628	629	637	628	633	644	642	639	624	635	642	642	640	622	643	637	628	622	642	624	632	630	637	635	640	631	628	643
654	631	646	632	641	637	637	626	630	629	639	630	637	635	635	625	630	630	624	631	627	629	630	632	632	636	637	634	632	632	628	631	631	632	638	637	642	624	627	634	632	627	633	637	635	625	638	632	637	632
650	629	633	642	632	631	638	637	626	641	635	637	638	632	627	640	641	627	641	640	632	640	646	641	634	637	635	635	633	636	629	637	637	629	639	635	645	642	628	646	640	641	621	632	638	642	640	638	626	630
655	640	634	630	633	634	635	632	634	639	637	641	626	639	639	632	638	646	622	649	641	627	647	630	629	636	642	640	630	629	630	627	638	624	629	624	629	637	634	625	632	640	634	634	642	634	627	636	642	635
655	633	629	632	640	631	636	640	638	632	637	622	625	637	632	626	637	630	633	632	636	639	632	638	631	648	628	637	632	627	638	633	633	643	628	635	633	627	639	632	634	639	634	638	635	641	635	634	640	640
656	629	630	621	637	636	643	628	624	639	639	637	643	628	640	624	636	634	639	633	630	643	642	634	634	630	631	637	638	642	638	634	645	639	629	633	631	638	627	647	638	638	632	631	634	634	629	638	636	634
660	634	636	627	637	636	633	636	620	641	649	632	628	640	630	633	644	631	641	628	635	638	634	629	643	633	627	629	629	624	637	630	620	628	642	623	638	642	631	632	626	631	632	633	634	634	623	631	634	635
656	633	629	630	641	637	636	636	643	639	642	640	634	632	632	618	634	639	636	636	629	634	634	630	640	635	637	638	630	630	636	630	634	630	640	636	629	631	640	624	631	638	635	634	637	641	633	637	631	631
653	633	629	631	629	624	628	645	641	635	637	643	625	642	628	626	636	639	632	631	640	634	626	632	635	630	634	633	637	635	629	635	639	633	640	632	631	628	639	633	626	632	633	631	635	631	627	647	646	637
653	629	645	626	626	634	629	639	642	638	644	639	628	620	627	629	633	635	634	633	630	634	635	630	629	644	636	630	635	634	632	626	637	627	633	632	628	624	638	625	634	632	630	636	635	634	639	625	635	641
654	640	639	639	635	635	629	638	644	633	628	637	639	635	634	631	626	638	634	631	629	640	639	637	630	643	626	635	637	637	632	641	639	634	637	635	627	633	627	631	637	635	637	645	635	635	636	637	641	634
667	625	627	636	628	627	639	640	642	636	638	641	642	636	626	637	634	632	626	617	632	640	638	629	631	628	633	633	641	632	631	635	633	630	637	631	634	641	632	626	636	644	639	644	628	635	635	626	634	639
643	645	630	618	633	634	634	642	627	635	642	630	638	633	628	624	626	636	634	635	635	635	637	630	626	640	629	634	639	639	635	639	636	635	639	633	620	629	640	631	638	630	639	630	628	633	632	630	628	636
660	631	633	632	637	631	646	629	631	632	642	636	637	633	638	632	626	623	633	643	627	630	647	628	632	645	629	631	640	634	629	632	630	631	642	630	627	633	634	626	644	639	623	624	632	634	635	635	631	638
649	637	633	629	634	631	632	637	633	630	637	631	627	631	623	632	637	635	628	625	637	631	637	634	625	631	636	633	638	640	635	633	642	630	629	637	627	633	627	638	624	630	628	631	627	640	632	638	639	629
659	626	637	631	631	635	636	634	636	624	629	634	633	632	627	634	636	622	636	629	623	634	632	632	629	630	631	640	632	632	623	634	630	642	632	630	639	632	626	637	622	628	627	639	633	646	633	632	643	633
654	622	633	628	634	623	631	629	627	636	630	624	648	638	637	642	630	643	639	634	634	642	631	626	635	635	627	634	630	626	638	639	627	634	635	627	639	639	625	633	626	625	641	633	632	631	644	639	636	638
658	632	633	639	627	638	642	629	630	645	634	632	644	637	626	635	639	639	633	636	629	647	630	627	632	642	633	632	633	632	635	635	638	634	635	624	631	627	633	630	628	631	635	640	641	629	642	640	626	641
658	641	630	632	634	637	631	627	628	637	625	628	640	639	628	633	627	631	633	637	635	630	634	635	640	634	630	636	629	636	639	626	634	634	626	644	632	630	633	634	622	637	629	636	627	632	632	624	644	637
656	641	624	635	642	634	640	635	628	628	637	632	628	634	641	632	630	624	638	633	639	627	630	639	633	626	642	629	623	637	629	632	637	638	629	621	626	635	635	635	630	635	626	636	628	631	626	634	639	639
670	631	641	642	629	634	637	639	629	642	638	625	634	634	633	635	637	626	637	636	631	630	638	640	630	639	626	628	634	634	643	630	638	630	641	639	636	648	648	644	638	636	638	642	637	629	632	639	632	626
654	640	633	619	640	634	635	630	631	634	635	634	635	633	635	622	645	638	629	638	638	631	634	642	635	636	632	623	636	644	628	625	637	631	639	638	629	638	626	627	637	632	635	633	630	627	625	629	635	638
649	639	635	631	629	637	630	629	637	638	636	631	631	641	634	631	637	634	634	624	632	633	638	634	629	639	637	633	643	637	636	640	632	640	626	636	629	634	632	618	634	632	629	634	638	627	635	635	642	631
655	624	635	624	627	630	635	629	627	625	640	640	633	638	625	623	636	641	634	632	640	649	628	634	645	623	645	642	629	634	637	626	632	644	629	634	636	638	630	633	629	629	629	636	630	637	637	641	640	630
653	635	633	638	639	637	634	641	642	625	645	632	631	629	635	636	632	617	632	626	643	634	626	631	633	633	634	631	634	637	634	644	624	643	635	632	631	641	639	630	633	630	635	637	642	646	634	626	644	635
651	631	634	632	635	630	635	637	635	630	624	637	642	641	642	634	636	635	630	631	637	634	629	634	637	628	630	630	631	634	634	635	625	628	646	647	633	648	639	639	639	638	637	637	642	630	633	632	630	628
645	635	632	626	633	632	626	638	644	640	643	634	618	635	638	628	624	635	631	637	632	620	638	635	632	639	629	637	646	632	629	644	633	639	639	640	639	634	639	635	630	651	640	634	636	637	633	629	640	635
652	629	627	633	633	629	628	634	623	629	625	639	632	636	649	635	634	647	637	637	641	641	636	634	649	633	638	639	629	632	637	634	639	635	639	634	634	632	643	632	635	628	634	634	637	640	642	631	638	619
653	631	636	631	639	634	637	642	632	628	631	633	634	628	634	639	636	629	625	628	630	640	631	630	649	638	626	640	639	630	629	631	630	626	632	640	632	632	628	626	638	635	634	626	631	638	642	629	637	631
661	629	626	631	628	640	635	638	637	640	640	637	633	630	637	643	626	633	643	631	640	632	629	622	641	639	635	633	635	634	630	635	628	623	631	632	632	638	631	633	637	633	635	628	627	638	639	632	638	637
652	628	633	626	630	621	637	638	626	637	623	633	627	643	635	639	630	644	637	637	626	639	640	621	631	634	638	638	649	632	635	636	630	629	637	635	636	640	633	639	633	638	638	639	635	626	641	629	635	640
654	624	635	634	637	634	633	639	637	642	631	629	636	630	620	642	640	628	638	639	640	628	632	629	630	633	626	632	632	617	627	626	645	626	621	634	636	626	635	643	640	629	634	628	643	630	631	636	621	628
655	628	640	635	629	641	635	631	641	638	637	632	635	627	627	634	638	637	642	632	624	642	635	631	633	631	634	642	625	633	628	631	637	638	639	633	625	630	629	623	635	636	629	642	643	636	629	631	635	631
655	631	630	627	628	629	640	635	630	640	626	632	637	639	640	630	631	630	631	626	631	642	632	636	637	642	638	641	634	632	633	623	637	631	626	630	649	631	638	647	636	630	639	637	630	643	631	639	632	629
652	634	632	630	634	629	632	628	628	638	632	635	627	631	641	627	637	632	635	643	629	639	645	637	628	638	632	621	629	633	635	630	634	638	636	634	639	643	631	625	638	640	636	636	640	638	637	642	633	631
661	639	640	634	640	632	634	636	632	632	633	634	638	633	628	632	634	632	630	630	640	634	626	639	629	629	645	626	633	629	641	632	634	622	629	637	632	631	629	631	622	633	631	637	627	629	635	629	642	640
660	630	632	641	626	630	636	620	628	631	632	629	633	637	632	632	629	634	633	635	640	627	626	639	629	633	630	639	629	643	640	626	642	634	635	636	639	639	632	635	637	645	637	634	630	635	634	634	627	637
659	628	639	618	633	635	634	637	635	643	637	621	643	632	631	634	632	637	634	634	646	634	634	640	642	621	643	633	643	644	640	629	621	635	634	633	637	632	643	632	623	633	637	637	632	638	641	635	640	634
653	637	627	640	630	638	640	633	625	634	644	624	635	632	632	637	626	634	636	630	642	643	635	644	633	635	648	629	619	626	631	628	629	630	641	627	627	625	620	629	633	637	629	630	639	636	627	632	632	635
665	624	632	636	633	637	635	637	640	630	636	629	629	650	649	640	637	642	635	645	637	629	634	636	630	639	631	634	638	631	641	627	638	633	648	642	634	637	642	643	632	637	643	644	635	639	632	638	639	640
659	630	624	623	637	626	635	638	632	630	633	637	625	638	640	635	640	635	637	634	633	630	635	634	638	633	645	632	638	636	625	637	628	627	645	630	622	643	638	627	652	630	622	638	638	629	632	638	629	632
660	634	633	636	630	615	639	635	629	629	641	635	629	643	633	642	631	641	634	631	633	626	631	633	624	640	640	628	638	626	630	638	625	640	633	633	640	634	642	634	635	640	629	629	640	629	633	637	634	629
658	628	634	632	628	626	627	638	620	637	628	624	630	637	633	628	631	635	622	643	618	629	638	638	635	637	628	633	638	621	629	639	630	634	635	638	633	644	631	637	635	634	637	636	638	636	638	634	636	637
664	638	634	634	626	634	634	632	639	627	638	633	634	637	638	640	638	630	630	636	632	640	627	632	633	640	622	628	632	634	631	642	636	630	637	639	638	645	637	633	635	631	621	634	633	632	631	631	638	633
654	635	628	632	630	622	629	641	619	635	643	636	633	624	634	636	631	622	628	637	622	639	627	632	634	646	631	640	634	629	633	633	638	633	641	643	642	643	630	635	639	635	643	634	638	634	642	638	638	632
658	640	628	633	633	633	634	642	627	632	635	642	637	631	632	641	637	629	637	633	634	629	635	635	642	627	638	632	638	635	625	635	641	632	637	628	632	635	624	641	640	644	628	633	636	637	632	634	637	637
649	639	634	637	634	635	628	632	640	640	634	630	636	624	633	627	642	634	642	638	634	630	639	636	645	636	625	623	644	643	638	642	646	632	636	637	634	632	639	628	637	638	632	638	635	634	631	631	636	633
655	639	640	634	637	624	638	634	630	635	634	634	629	636	634	628	626	634	632	623	631	630	637	625	634	634	629	628	639	636	640	640	635	637	637	636	625	635	632	630	640	629	643	632	638	634	636	630	652	632
651	636	638	629	634	637	642	630	635	627	635	636	635	637	637	633	634	638	630	632	627	622	634	632	632	638	643	630	630	639	632	638	627	634	635	638	627	634	634	633	644	641	642	624	635	637	632	636	628	639
651	644	625	641	633	622	642	636	627	637	631	637	623	623	625	635	634	631	628	636	627	626	638	635	635	646	642	629	639	642	634	621	637	635	638	627	629	626	634	634	631	628	633	640	642	630	637	632	634	640
654	626	635	629	640	632	632	635	631	636	627	624	632	629	632	636	632	636	634	630	635	635	639	640	638	630	637	639	634	636	632	630	640	633	623	636	637	631	628	637	623	635	629	630	632	637	631	641	631	638
650	638	638	625	629	630	633	639	624	642	629	630	629	637	642	635	634	639	626	635	638	640	637	639	629	638	636	638	624	637	648	633	637	644	632	620	640	635	627	647	632	642	630	621	628	628	628	629	643	630
640	636	636	626	645	630	633	632	632	631	633	635	627	641	628	640	639	632	642	630	637	635	640	629	635	640	631	638	625	626	635	635	637	627	634	626	635	633	632	634	635	632	632	633	631	630	638	630	635	639
653	640	630	637	638	632	644	638	632	628	629	619	630	641	630	622	634	638	631	631	637	629	632	624	638	636	629	634	627	629	636	626	629	636	640	626	641	640	634	627	647	620	637	648	624	640	633	641	624	640
645	623	635	637	633	639	639	628	634	635	628	625	632	635	633	632	637	635	628	625	627	634	632	644	634	639	626	647	634	627	636	632	631	638	628	639	635	625	624	633	633	624	636	640	636	632	632	630	629	632
647	635	634	626	640	619	627	643	637	633	638	629	621	632	627	622	640	638	636	630	628	640	624	635	628	632	637	634	631	634	635	632	645	634	642	626	624	641	637	635	639	640	634	625	628	635	638	642	644	636
649	630	639	630	638	635	638	632	635	639	640	638	632	631	637	627	635	630	636	623	637	635	631	640	638	629	639	641	630	635	641	619	638	633	633	633	627	627	625	629	626	628	636	639	628	631	635	629	633	637
658	645	634	633	629	631	634	640	633	635	635	636	629	620	640	635	624	629	643	625	629	630	631	635	640	633	632	640	651	632	647	650	629	637	640	640	631	628	640	641	634	639	631	624	631	642	638	643	630	631
650	645	632	631	634	634	634	634	636	633	627	629	635	632	633	634	641	626	634	634	635	635	632	633	629	629	629	636	645	637	630	640	632	641	642	631	636	633	639	641	635	642	643	644	639	635	635	632	640	640
647	635	630	635	639	639	636	635	630	629	631	638	640	630	634	635	628	631	643	624	632	634	620	629	629	631	634	630	635	633	627	640	636	643	642	636	632	625	647	626	632	635	637	633	631	642	633	627	647	639
652	632	624	631	627	639	630	629	638	630	633	643	631	634	638	633	634	623	647	632	637	636	634	626	636	621	631	637	634	634	632	638	643	632	638	632	629	620	632	638	632	634	634	628	631	632	637	634	639	634
654	636	630	631	627	631	623	635	630	626	641	649	642	637	635	636	632	634	633	638	634	637	639	635	627	630	642	634	638	635	626	644	635	634	634	640	632	623	640	635	634	637	637	646	630	630	638	627	641	640
662	636	643	628	641	638	630	640	643	640	639	639	636	635	633	638	632	630	627	632	640	637	629	626	631	641	634	642	644	646	632	631	639	632	637	632	632	635	632	633	637	629	639	632	633	644	636	633	632	636
651	635	639	632	634	637	637	638	631	640	642	640	637	634	632	635	622	628	631	637	633	633	639	639	641	635	639	638	631	636	642	637	635	629	632	638	632	634	626	639	636	635	636	645	636	640	635	646	639	629
656	634	638	636	641	623	633	642	630	638	626	633	630	639	624	639	635	634	640	641	636	632	633	627	633	628	647	638	636	630	638	639	634	640	640	634	634	631	625	642	629	638	641	634	634	641	637	633	640	636
643	643	638	635	644	629	641	624	632	630	631	628	640	634	637	628	640	624	635	634	628	629	638	632	636	632	645	643	632	639	640	631	633	638	640	629	644	633	640	641	640	622	640	637	636	641	634	640	642	627
642	633	635	630	629	619	642	632	638	632	632	634	629	646	633	634	636	628	635	636	639	628	639	638	630	639	647	630	639	633	635	638	638	642	632	636	635	647	643	630	630	632	633	638	631	642	632	632	639	632
654	637	632	625	643	638	634	629	635	624	633	634	646	647	641	637	642	632	628	638	632	628	646	628	630	640	635	637	629	637	633	628	640	642	627	637	633	629	634	623	633	631	632	632	634	640	634	629	618	634
670	640	637	638	631	629	635	637	635	633	626	628	634	632	632	628	635	631	627	636	641	631	636	629	637	634	643	637	632	642	634	643	634	636	631	631	646	632	632	637	646	637	637	639	634	639	629	639	624	630
654	637	638	629	634	622	632	642	635	625	638	634	637	633	635	626	637	636	633	635	640	640	631	638	645	634	639	641	632	629	648	643	631	636	632	634	631	637	632	627	630	634	630	632	635	635	642	638	637	625
650	632	638	628	638	637	632	649	636	629	636	629	628	634	630	638	626	634	635	633	637	632	641	635	630	629	639	633	636	641	631	643	629	625	643	633	638	644	634	629	645	642	629	637	634	624	624	635	637	636
661	629	625	640	636	631	633	629	630	633	654	633	629	646	638	633	634	637	637	630	640	629	629	640	640	631	638	636	631	630	628	636	636	639	640	639	633	634	642	634	637	634	634	626	638	621	635	638	639	637
654	630	621	631	637	638	632	643	633	634	634	634	640	638	635	645	633	644	633	642	627	629	637	631	629	643	624	632	635	628	622	643	646	621	637	642	629	639	638	635	620	640	640	641	626	640	633	636	637	624
647	637	633	638	621	637	635	642	634	629	630	639	637	647	627	635	635	631	638	640	623	639	635	633	640	631	622	632	637	625	633	638	636	630	640	625	639	632	637	635	644	638	636	633	632	631	626	635	640	654
667	631	637	631	647	642	626	643	635	637	639	627	633	636	636	630	626	634	637	637	631	630	638	629	634	643	635	623	638	641	633	643	630	635	640	638	629	641	629	625	635	638	626	629	639	617	640	637	639	654
657	635	634	627	638	639	635	630	637	631	640	637	624	634	621	632	636	634	638	631	633	645	635	630	641	639	634	638	642	632	632	634	639	632	646	626	638	640	638	632	634	635	631	631	639	631	631	630	636	646
662	628	640	628	635	640	637	628	628	634	627	627	638	629	628	627	621	640	634	626	637	631	622	631	637	635	639	640	622	634	630	638	635	632	631	630	638	641	636	647	632	638	636	632	630	627	640	632	634	639
648	630	638	635	629	642	630	635	640	627	635	642	631	624	635	626	630	638	634	628	634	635	644	626	648	634	627	641	634	630	633	628	634	636	627	630	628	640	634	637	640	635	632	633	625	633	631	629	639	638
653	630	638	631	628	630	629	632	631	619	623	643	636	641	634	636	634	638	637	630	634	641	638	639	625	637	641	635	637	640	637	635	639	631	636	634	630	633	631	634	634	628	640	641	629	633	634	626	625	634
661	635	637	624	641	643	643	629	635	628	629	632	633	635	637	634	630	644	634	636	640	636	643	630	635	627	640	634	637	638	635	637	633	639	631	633	639	630	638	637	635	621	634	635	637	630	633	631	643	634
651	636	640	628	618	645	623	626	637	632	634	645	631	638	627	647	634	627	635	642	642	630	631	637	630	638	635	633	627	642	634	635	626	629	638	643	634	625	639	633	626	630	623	637	633	637	635	635	632	632
651	630	637	629	628	634	631	625	636	636	634	634	630	627	639	625	643	628	636	626	637	624	637	633	634	637	635	635	635	629	634	635	632	635	633	638	638	616	638	634	634	629	630	639	629	638	639	628	631	630
667	638	640	629	629	634	644	628	635	631	630	641	630	622	630	639	633	630	631	628	637	631	626	634	626	623	646	639	641	631	630	625	638	638	632	635	631	637	645	642	633	643	637	630	640	645	640	635	641	645
653	643	643	626	635	637	634	623	629	628	635	632	630	635	636	633	626	640	624	639	634	635	630	639	637	630	640	637	631	633	639	627	634	633	638	635	635	641	642	641	645	632	636	643	643	635	628	634	631	635
663	623	635	639	637	640	638	626	635	640	639	631	635	640	631	631	632	636	628	626	634	636	628	632	632	627	637	627	634	638	638	629	648	631	638	631	630	643	635	637	636	642	642	634	638	629	628	634	632	635
661	622	627	622	638	627	631	642	633	632	636	629	631	638	628	638	635	642	630	631	637	632	632	641	629	632	625	646	631	634	626	637	646	643	637	643	639	640	640	640	641	630	639	640	638	643	632	636	640	634
657	642	634	639	634	627	637	641	633	644	622	634	636	635	640	640	618	639	643	626	627	632	642	632	632	629	646	632	640	632	645	632	626	635	638	621	636	634	629	623	637	640	632	628	636	636	624	638	629	626
663	633	630	632	635	625	639	635	633	629	629	635	637	620	635	628	638	634	628	631	633	630	627	627	637	638	632	644	639	630	635	635	639	630	632	635	637	635	637	632	637	631	632	627	637	637	638	635	637	633
648	636	640	634	641	635	628	637	627	630	627	647	639	629	635	635	638	632	630	628	628	620	628	628	637	631	635	637	636	639	633	640	633	633	640	631	634	641	640	630	635	630	642	627	639	634	626	638	633	638
657	632	622	637	633	637	631	622	639	634	626	635	636	634	633	633	628	637	633	624	636	634	629	624	633	629	626	636	656	617	627	642	641	640	639	632	629	631	640	626	633	640	632	628	640	640	638	630	630	635
658	633	633	633	634	639	638	636	628	635	637	633	639	639	638	639	636	633	636	638	631	643	643	632	637	643	636	643	637	630	638	639	643	643	636	631	633	635	629	637	637	630	639	630	637	632	626	629	637	635
651	637	642	639	630	629	635	629	639	629	632	637	634	633	637	635	631	638	632	651	626	637	634	633	638	624	622	636	619	625	637	624	636	632	634	634	638	640	633	640	625	630	648	625	627	638	628	621	637	634
652	630	642	643	632	631	624	638	628	628	627	637	637	630	632	634	640	631	638	644	636	643	629	633	646	632	629	634	638	635	640	635	640	651	626	642	639	642	635	635	637	634	637	631	644	639	649	630	650	633
656	630	637	633	637	638	626	634	635	626	636	624	628	642	635	632	643	627	637	633	642	642	634	637	641	625	636	635	629	635	633	633	642	634	631	638	638	621	625	637	634	619	644	642	633	641	641	638	633	636
656	631	631	643	635	634	635	637	627	628	638	632	634	630	625	640	640	637	633	632	633	631	633	632	635	637	635	632	640	639	629	635	629	630	633	640	633	636	622	631	634	634	632	633	636	637	637	637	632	633
641	628	633	633	635	629	640	624	640	633	637	634	640	627	633	637	635	622	634	642	630	632	639	633	622	643	636	635	648	629	637	637	638	638	640	641	627	636	628	635	641	627	636	634	632	638	639	647	640	638
654	629	638	631	637	641	639	642	630	633	640	628	638	632	634	633	626	633	636	637	638	632	641	631	639	643	643	647	631	643	645	637	642	636	635	628	641	632	635	629	634	634	633	632	638	633	640	638	635	637
649	630	632	629	624	643	643	632	631	637	626	638	630	628	633	640	634	634	625	638	637	634	631	636	643	629	629	635	640	631	626	626	637	635	637	636	629	638	638	632	641	627	635	636	632	639	638	638	633	639
654	634	635	626	625	646	634	638	638	637	637	640	638	629	635	629	634	636	637	625	639	632	631	632	632	641	631	632	639	626	636	629	633	634	640	633	635	647	625	637	637	635	627	627	634	630	635	630	631	639
659	624	633	633	632	626	634	635	628	646	624	636	628	633	643	625	637	642	638	629	645	632	635	633	639	634	639	640	630	634	635	634	630	633	640	624	631	634	638	629	637	636	622	636	639	633	647	640	629	638
656	631	632	640	628	628	634	638	635	632	628	634	633	636	634	630	636	643	636	635	638	637	628	640	630	632	634	633	627	638	635	644	636	634	632	643	641	626	631	632	630	646	642	623	632	636	630	641	640	632
658	636	624	629	639	636	635	643	638	638	632	642	635	637	645	628	636	643	629	626	638	635	626	637	643	632	633	643	639	632	630	625	635	629	631	635	627	640	628	628	625	643	639	622	647	632	637	647	642	630
662	631	640	634	638	634	639	631	637	632	628	638	628	642	632	638	640	640	638	637	637	630	630	628	639	636	637	641	641	630	640	634	634	635	629	637	618	636	640	637	636	636	620	626	634	639	636	625	636	632
654	629	642	624	636	632	633	636	641	634	624	643	627	634	626	633	624	620	638	634	626	640	633	626	639	633	632	626	635	624	642	632	638	634	629	629	623	632	643	643	632	642	639	619	646	640	634	640	631	639
652	630	626	651	635	640	634	639	631	633	642	632	644	626	622	631	621	633	632	633	628	628	638	628	641	630	635	629	634	634	632	639	635	639	639	635	638	625	630	635	630	627	636	632	623	639	635	625	637	630
656	633	632	635	632	634	640	632	642	639	629	628	634	629	629	644	632	623	641	622	626	639	630	628	637	635	626	640	642	632	631	634	636	634	629	637	640	621	629	634	630	635	639	632	627	632	634	633	640	629
659	637	624	624	641	640	637	630	633	622	638	643	641	647	640	628	633	636	633	641	633	629	639	629	635	633	632	629	627	640	631	640	643	624	636	636	636	639	633	641	629	637	632	637	625	635	634	636	639	626
649	634	639	635	631	631	634	633	625	634	628	635	628	643	630	627	625	631	636	640	637	635	642	633	639	634	643	627	641	624	629	640	634	631	633	636	639	631	635	627	631	637	639	639	634	645	640	627	626	636
654	630	629	630	638	635	634	630	624	638	628	629	646	630	630	637	635	641	634	637	641	641	641	641	635	635	626	629	629	641	637	637	645	629	638	623	647	635	633	630	634	643	631	635	632	634	640	638	638	639
657	622	650	635	629	629	639	638	626	645	632	638	641	622	635	629	632	635	626	635	634	634	635	639	637	632	629	632	635	641	639	638	637	631	636	641	632	627	642	634	641	637	629	635	631	631	650	637	623	633
656	638	641	632	633	629	644	636	643	635	637	637	633	635	636	642	641	634	638	639	641	640	632	636	640	641	637	631	634	643	643	621	630	639	635	631	639	638	638	630	623	630	635	634	633	627	638	636	634	640
651	636	633	647	628	631	638	635	625	628	634	627	633	640	643	625	643	638	626	624	623	632	634	643	632	625	631	640	631	646	641	632	643	629	636	635	647	629	638	629	631	633	632	632	633	625	634	630	626	635
658	627	633	639	639	632	633	646	630	647	636	637	640	636	630	628	633	629	633	625	629	627	637	631	622	636	627	630	631	633	627	638	634	638	627	631	643	630	630	628	635	633	637	641	643	626	638	634	641	641
664	625	637	633	621	631	640	632	640	635	636	632	631	635	635	637	633	637	622	634	634	634	625	625	634	631	630	644	631	636	643	631	638	635	629	639	639	630	629	635	632	627	624	634	632	632	630	637	645	635
658	634	636	633	628	635	635	642	631	624	631	633	631	634	644	633	635	635	637	628	629	640	635	632	635	633	634	647	630	622	645	633	634	643	642	632	639	632	631	639	631	639	637	643	635	640	637	632	648	626
662	629	637	635	641	640	634	632	638	638	634	638	635	632	632	635	633	632	631	636	642	636	643	629	628	631	630	633	632	633	635	639	635	634	645	638	628	631	630	626	641	631	634	634	637	623	642	638	638	627
651	637	627	630	631	635	626	640	629	623	639	632	624	639	639	645	631	638	629	634	637	637	636	641	634	638	633	645	635	631	630	632	633	635	635	634	635	633	637	637	635	641	630	639	638	648	643	642	642	629
656	638	634	628	633	625	640	630	637	627	642	634	634	629	638	640	632	640	632	631	622	627	635	633	629	636	631	641	638	640	628	640	630	638	628	644	630	637	639	633	632	632	633	636	638	628	630	634	640	643
651	635	635	636	641	626	630	625	632	635	633	631	628	637	632	634	639	629	634	637	628	635	638	625	629	638	619	636	642	626	631	630	635	624	643	634	627	640	630	628	628	638	641	622	638	634	634	634	641	642
651	635	632	630	635	637	627	639	639	639	632	632	632	629	635	630	627	633	635	635	635	636	637	631	639	636	638	629	630	634	639	634	639	632	634	632	625	634	640	640	640	640	627	628	636	636	637	625	629	640
649	637	628	625	627	633	627	633	632	636	624	639	638	637	634	633	635	629	631	638	626	636	632	631	630	627	635	640	631	643	633	618	632	633	638	639	634	636	638	640	635	635	644	632	635	637	641	632	628	632
652	631	635	630	639	634	635	632	631	633	629	638	637	632	646	641	629	626	642	635	637	632	628	638	632	636	638	628	637	646	633	633	641	634	629	633	633	629	632	634	635	630	626	635	637	639	635	640	627	628
651	624	624	635	633	628	628	631	627	634	632	635	633	639	639	640	637	623	639	630	636	629	637	636	638	632	639	641	634	639	634	633	631	636	639	628	637	629	626	636	630	629	645	630	623	634	630	645	625	633
650	635	640	642	631	638	637	629	629	638	644	632	644	636	631	635	631	630	640	641	625	641	641	627	634	632	634	633	630	635	636	638	638	638	637	637	637	640	638	645	629	622	642	641	632	635	640	633	637	630
655	639	637	629	650	634	632	638	634	638	630	640	626	637	636	624	633	631	621	639	637	633	630	644	636	633	635	637	635	628	635	627	628	644	635	627	629	627	631	634	636	634	639	634	629	637	632	632	632	640
662	635	638	631	635	634	637	632	642	641	643	639	631	629	633	630	634	627	631	637	632	627	631	638	639	636	638	636	635	632	630	624	629	639	627	636	634	631	636	637	628	637	633	631	627	630	640	634	635	639
656	634	629	642	640	640	630	636	629	629	632	637	632	638	630	640	637	634	640	640	635	640	632	638	632	635	634	631	630	638	634	651	632	649	632	644	633	639	643	626	639	633	635	640	635	634	634	638	632	631
656	626	634	634	636	630	643	629	638	641	628	641	644	634	646	633	640	622	633	630	629	626	641	626	634	637	640	630	631	643	637	631	640	639	640	629	624	644	635	637	637	624	631	637	639	646	640	643	630	643
661	630	640	636	631	635	642	625	637	635	634	628	634	642	628	619	636	640	628	632	641	638	628	635	634	639	628	634	645	642	645	633	634	630	638	639	637	633	643	641	630	630	635	639	638	627	635	638	627	632
656	633	631	633	634	633	638	642	633	628	643	645	624	632	648	625	627	635	632	629	640	629	634	639	629	629	643	640	627	642	634	634	644	631	637	646	635	635	642	634	640	649	627	642	643	635	624	641	637	631
656	630	639	640	639	629	630	637	634	640	633	636	641	639	631	633	632	632	635	633	635	634	640	635	623	638	640	637	623	622	632	638	631	637	633	633	634	638	638	637	638	643	635	636	633	635	642	628	634	634
654	640	626	633	629	637	640	630	634	637	636	640	634	626	637	639	638	635	637	629	634	635	630	629	634	640	638	641	634	634	631	642	641	630	646	649	627	626	632	628	638	635	626	641	643	638	643	647	628	636
661	633	637	637	644	634	629	634	635	623	627	626	639	628	636	635	622	627	635	627	632	626	643	634	636	641	628	624	634	634	630	623	631	630	643	634	648	634	639	636	639	632	643	634	634	636	640	641	629	646
660	645	631	635	643	646	633	639	631	632	638	641	641	639	645	641	626	637	637	635	629	646	636	629	639	631	625	642	637	625	634	629	633	632	634	643	641	637	641	636	632	635	644	632	637	640	636	628	639	624
656	639	634	634	641	633	638	642	634	631	631	629	624	636	635	635	640	632	645	627	627	632	638	630	632	642	637	626	650	642	631	645	625	630	642	640	635	637	637	627	629	638	635	633	630	640	632	632	635	636
661	625	634	635	636	632	634	628	632	624	640	631	640	628	628	634	632	636	638	626	634	623	634	635	634	634	637	629	641	636	633	632	639	633	638	648	632	628	635	634	641	629	625	624	639	638	642	628	618	649
649	645	641	631	630	643	637	624	630	631	632	636	633	629	638	630	633	635	640	630	634	634	632	634	624	632	635	636	622	632	631	635	635	624	640	637	636	640	630	640	635	635	634	642	639	638	632	626	638	629
661	638	634	630	620	637	629	632	640	634	635	634	630	628	629	632	630	635	636	639	638	635	634	639	623	640	635	626	645	641	633	629	634	638	632	635	633	631	638	631	627	645	644	633	639	642	629	637	638	637
647	635	634	634	631	627	642	632	631	638	630	640	635	633	638	634	636	630	638	635	634	643	638	634	645	628	639	642	641	642	639	628	630	641	626	641	634	628	629	635	632	637	630	627	640	645	642	636	637	643
663	631	629	643	643	634	637	630	634	629	639	634	640	631	633	640	632	624	644	631	634	639	640	634	628	647	634	637	631	639	630	641	623	638	627	627	645	640	638	638	648	638	632	643	629	635	633	634	639	638
642	630	637	623	630	639	637	632	642	635	635	639	639	640	635	632	638	635	637	640	634	635	620	632	631	632	638	633	636	624	635	629	632	636	633	635	636	639	632	640	634	628	637	631	629	635	627	633	636	638
657	627	631	648	630	633	632	645	631	621	631	634	629	643	628	632	635	628	636	643	646	627	634	642	647	633	645	630	638	640	637	636	657	638	644	640	645	638	635	627	630	632	631	643	640	635	632	634	634	635
656	633	637	642	637	628	638	636	636	632	632	639	634	630	634	637	634	640	627	627	635	627	627	637	631	632	633	636	639	639	627	642	629	633	639	626	630	640	634	618	637	632	634	632	637	630	645	633	631	634
651	638	638	629	632	631	633	626	638	635	637	633	638	640	632	638	641	633	635	635	645	637	640	636	638	626	638	637	638	628	638	626	636	640	637	629	638	635	625	633	637	639	632	629	630	635	640	631	630	631
659	633	635	629	640	633	639	637	639	641	632	639	637	625	644	634	639	646	640	640	650	650	639	628	632	630	636	636	622	634	636	633	639	626	641	626	633	644	631	645	635	642	622	636	645	641	629	640	638	634
654	640	640	634	643	627	640	632	627	634	639	627	637	630	634	639	644	642	634	628	631	626	639	631	648	632	637	639	637	646	636	626	635	627	642	627	636	634	636	638	630	634	639	630	643	636	629	641	634	624
655	645	637	626	642	634	632	643	635	633	633	637	630	629	644	628	635	634	635	626	642	634	637	637	636	645	638	632	635	629	632	635	625	634	629	622	629	630	640	627	635	645	626	628	638	635	624	631	633	630
662	645	628	631	643	631	640	627	638	646	633	640	641	624	626	635	625	631	641	627	636	642	637	636	645	640	625	647	627	628	637	636	628	633	635	639	642	634	644	633	635	626	638	634	633	645	630	636	642	639
643	637	632	630	641	643	625	640	636	643	619	639	631	632	635	630	626	636	636	634	633	629	646	639	631	638	636	631	642	634	640	636	631	638	636	633	633	629	642	629	638	630	624	628	637	634	646	636	642	626
651	641	640	630	638	635	632	632	639	632	638	644	638	636	634	645	634	632	638	631	625	634	634	645	637	632	635	638	637	632	630	636	639	642	642	642	630	636	624	621	636	632	641	638	634	635	635	631	636	633
656	635	638	640	638	647	633	639	646	629	632	636	637	628	644	641	634	633	638	636	631	633	643	633	636	642	637	635	635	635	633	635	642	637	631	633	640	637	631	630	640	639	628	636	633	642	636	631	629	628
646	633	642	627	631	632	645	632	638	635	631	643	645	626	639	640	640	640	636	634	631	634	639	630	637	630	633	632	637	638	635	631	640	637	639	641	629	630	645	641	632	634	638	624	637	639	632	648	634	631
651	618	629	641	638	629	633	637	640	635	638	629	628	643	634	626	634	637	629	638	634	638	632	647	641	626	632	621	632	638	623	636	639	637	643	639	636	631	647	636	645	630	626	635	639	635	637	625	625	642
649	630	643	638	633	642	639	632	641	632	632	631	639	629	629	647	634	628	628	637	630	637	637	630	636	622	628	635	628	629	647	636	625	636	637	633	641	635	639	643	634	640	634	642	632	634	626	641	630	632
659	630	635	638	646	630	635	638	635	637	633	636	629	633	630	638	642	634	628	638	631	641	628	635	639	629	633	640	632	633	636	626	633	634	632	635	639	635	639	640	640	626	633	634	641	637	637	633	624	641
650	619	632	634	634	628	636	637	625	630	630	626	630	630	634	629	633	634	635	633	639	630	629	645	638	632	627	625	628	635	636	626	634	641	643	629	636	650	629	635	644	629	635	638	637	627	637	639	629	631
661	635	640	633	630	630	636	632	617	629	633	641	629	640	635	639	641	638	627	630	641	633	641	631	630	629	638	638	643	629	635	640	623	634	643	634	635	638	634	625	642	630	625	633	638	623	637	633	641	632
663	647	641	646	635	637	622	633	639	623	637	634	634	635	640	628	631	634	644	632	640	640	635	634	645	637	650	635	644	639	642	629	638	642	640	639	629	641	635	639	629	631	634	630	636	634	640	638	641	635
657	630	640	636	627	634	634	636	636	630	638	637	629	633	641	627	637	635	629	618	627	637	640	639	635	638	639	635	625	632	635	628	629	648	634	639	630	643	641	637	635	640	621	629	642	640	637	631	635	633
662	642	632	645	631	629	640	643	635	629	631	626	637	631	633	633	627	637	643	631	642	638	636	630	646	637	630	643	632	638	635	641	639	635	640	638	641	632	630	632	644	633	639	633	626	635	629	632	633	628
653	639	635	621	632	638	632	634	636	630	631	637	631	637	639	633	638	636	627	630	626	642	640	631	639	632	631	639	629	631	628	638	635	627	636	627	636	627	632	639	633	636	638	632	637	634	630	632	638	633
654	640	640	628	640	632	628	638	634	636	637	634	642	632	643	622	639	625	649	641	633	642	642	628	637	634	628	634	635	637	640	640	628	627	642	640	626	641	628	633	632	636	627	627	641	644	633	641	637	647
651	634	635	630	638	640	640	626	645	631	628	632	636	630	634	631	627	638	644	629	636	646	645	639	631	633	634	631	625	628	631	637	634	633	638	635	634	630	631	636	633	624	637	624	630	627	646	634	638	637
656	634	639	640	640	633	629	638	629	641	626	637	633	630	637	624	637	631	645	623	631	633	649	634	636	635	643	632	632	636	634	628	635	634	640	647	630	631	633	636	635	636	633	628	632	641	630	636	632	639
647	635	640	639	638	638	634	641	635	634	640	631	632	645	630	635	644	633	635	629	635	639	637	634	629	637	634	631	640	629	640	639	638	623	638	632	634	624	641	632	634	635	639	629	623	636	636	638	636	634
657	633	637	633	624	638	641	635	646	637	637	633	635	641	633	632	632	639	637	629	641	638	646	635	638	628	648	629	626	638	637	633	631	648	643	636	643	634	629	642	627	637	639	627	629	628	640	629	642	635
652	635	642	642	650	639	638	629	634	627	634	642	632	628	637	629	640	630	629	634	636	635	635	645	616	638	640	634	639	638	631	630	630	625	626	636	640	630	636	633	627	633	638	640	642	640	632	643	635	630
660	639	634	636	637	639	633	636	636	645	635	632	633	635	630	635	643	626	643	629	634	636	629	635	635	631	632	648	628	627	640	639	641	640	638	630	641	632	647	633	635	633	625	641	634	630	641	634	628	633
662	634	639	642	622	645	640	626	640	636	631	637	633	628	636	633	618	628	624	634	637	629	629	634	637	625	635	637	634	637	642	639	634	636	629	656	638	636	636	641	646	635	623	637	637	631	631	628	635	635
[truncated: 250 more columns]

## Sheet: Supplementary Figure S4b
668	674	659	670	657	658	657	686	660	650	664	664	660	647	671	643	667	651	679	666	659	664	671	661	665	664	678	659	657	661	671	669	667	645	665	672	671	662	663	666	672	658	666	656	673	658	652	657	677	645
649	673	659	667	661	674	663	654	658	664	660	661	641	661	683	662	660	646	669	650	667	662	650	661	667	667	646	660	649	664	650	673	658	664	673	677	672	678	675	652	663	656	679	661	671	667	664	667	675	675
682	664	675	683	674	671	655	648	662	655	671	665	658	678	668	649	661	656	668	662	664	657	670	662	649	654	672	673	666	657	680	675	654	656	660	659	667	678	670	670	649	649	646	666	645	676	669	665	682	673
659	668	670	652	665	647	671	654	660	658	655	661	671	665	666	666	655	662	658	661	650	667	671	654	664	656	662	675	665	663	665	666	671	653	660	662	665	674	672	659	657	658	663	671	661	665	684	670	676	673
656	661	663	657	663	663	664	663	667	648	676	668	677	681	681	681	656	654	657	648	658	666	662	684	665	669	666	668	670	674	675	656	665	664	675	667	657	677	691	665	684	685	660	667	653	662	664	659	671	673
672	659	640	656	655	671	663	643	655	675	658	664	674	664	651	663	666	671	651	674	661	661	663	658	673	660	658	672	671	671	659	670	664	663	663	675	675	662	663	682	672	684	684	670	670	664	669	662	654	671
668	659	656	654	659	668	655	669	645	660	642	659	667	667	650	663	665	670	662	671	676	646	658	671	662	657	655	653	653	678	662	669	662	647	673	671	665	654	654	658	658	673	677	674	678	657	663	672	662	666
665	664	658	665	685	668	651	666	670	657	648	659	655	688	655	650	662	664	671	664	661	651	674	658	686	666	661	661	670	669	675	662	675	673	678	657	659	670	672	655	672	663	662	673	677	668	671	657	658	653
646	667	662	662	655	660	654	669	666	664	673	662	667	649	656	689	674	664	675	686	680	658	661	677	669	670	656	674	661	660	652	662	668	679	655	658	673	685	661	652	677	672	681	660	682	685	666	667	665	652
666	661	670	650	663	670	666	654	663	664	672	662	665	661	671	657	681	673	678	667	665	647	666	669	671	647	667	650	658	659	660	675	662	652	670	678	664	659	666	658	661	637	650	662	668	662	659	672	660	665
654	665	651	667	659	658	662	671	664	666	668	667	663	675	667	680	670	655	676	673	664	670	671	656	668	662	658	657	654	655	655	662	671	660	671	663	645	658	662	663	656	656	672	652	655	662	681	657	664	661
676	661	653	665	665	658	661	676	661	655	682	666	680	669	677	665	678	667	647	660	666	666	663	672	648	645	667	653	657	648	665	658	667	680	671	677	682	676	681	663	660	682	661	653	655	667	650	668	663	665
664	653	665	664	651	659	658	658	668	671	668	662	670	664	663	658	657	662	658	670	665	673	666	651	669	678	656	684	674	673	653	655	663	666	673	664	672	673	660	673	653	654	667	666	646	651	652	654	663	660
681	664	666	674	666	662	656	655	664	635	649	662	668	653	652	671	641	660	677	673	661	672	661	677	664	667	650	650	674	657	659	643	657	658	678	656	669	642	657	676	663	651	662	688	666	653	661	644	672	660
638	670	674	661	652	657	666	650	688	657	666	659	675	663	650	644	647	655	648	657	657	662	659	665	659	661	647	657	658	662	658	661	661	650	671	659	656	674	672	655	663	651	672	664	672	655	657	661	668	661
657	658	655	653	655	672	663	670	679	666	670	673	671	671	660	673	661	671	680	654	667	665	668	690	660	672	665	651	669	661	668	666	673	685	677	673	672	658	677	682	669	653	672	659	678	672	667	656	678	662
669	652	669	661	662	662	656	671	666	651	662	665	692	674	676	670	670	659	656	659	676	656	657	654	696	670	681	676	662	673	671	663	675	659	657	671	688	676	672	672	668	664	671	667	659	652	653	658	675	645
680	652	664	662	657	657	665	656	661	677	663	659	660	646	678	657	659	665	650	651	669	658	658	660	664	671	658	638	675	653	663	676	674	662	661	654	663	669	654	663	675	662	650	659	664	660	655	674	646	645
660	652	680	664	680	656	656	660	658	644	647	678	657	651	666	661	657	670	673	667	661	641	668	664	680	660	666	657	667	685	665	667	667	663	661	652	672	669	661	653	673	675	655	666	662	667	668	657	671	664
664	661	669	663	669	652	657	659	649	658	665	649	646	663	659	650	667	662	675	659	654	669	655	651	654	670	679	664	683	649	650	663	685	664	664	654	656	677	652	688	682	681	681	672	662	671	666	653	657	680
665	656	682	665	661	659	681	672	663	658	654	657	660	656	667	664	652	655	673	664	655	649	644	668	667	661	674	678	659	652	665	647	658	662	674	654	662	680	661	664	663	685	663	678	668	667	673	645	666	657
640	660	667	669	635	659	665	659	662	668	652	655	659	666	662	656	655	675	660	670	656	656	660	658	664	682	647	667	647	671	662	656	656	669	655	651	659	669	658	659	673	674	675	672	658	653	672	680	650	678
664	651	676	654	647	664	664	673	656	664	658	662	670	653	651	640	653	660	652	656	663	657	676	671	664	663	663	674	656	648	668	652	664	654	652	656	652	668	656	655	669	661	665	659	663	678	679	665	662	665
672	664	654	680	649	662	649	655	658	654	666	663	663	665	647	665	673	648	653	654	646	651	655	658	672	664	658	664	643	664	663	670	663	673	670	657	658	658	672	650	657	675	664	654	654	653	676	648	677	657
664	656	663	665	654	653	669	653	663	660	647	682	659	662	660	656	661	668	660	647	665	640	636	658	656	646	696	660	652	682	653	659	648	656	682	672	663	671	664	651	665	667	653	680	673	653	654	677	668	659
651	657	646	659	660	659	654	655	658	657	662	655	644	661	659	667	678	680	656	651	660	664	649	657	650	670	661	674	685	659	674	663	670	666	665	658	651	664	676	678	656	680	663	661	657	653	662	661	654	660
663	642	655	662	661	659	667	655	654	660	649	664	675	660	649	678	662	648	661	656	676	655	671	658	661	655	666	659	661	660	667	660	656	658	652	670	674	654	665	644	665	678	673	658	666	671	673	672	660	665
666	661	656	660	678	665	667	664	655	684	664	668	676	666	665	668	653	660	664	653	650	666	661	676	650	672	669	661	649	652	640	673	657	661	682	662	661	651	669	659	661	664	684	660	680	658	668	659	668	655
646	674	667	653	670	668	657	659	650	654	669	651	650	670	661	655	663	671	664	659	652	671	674	656	664	660	666	665	662	645	652	660	676	677	688	655	665	661	659	656	651	664	687	665	668	667	672	671	670	652
659	664	648	664	664	665	666	652	677	668	658	657	669	674	673	660	650	667	660	653	662	670	653	667	657	663	659	649	662	653	676	663	660	658	668	646	666	667	654	678	663	648	657	673	671	656	665	670	664	653
650	647	664	663	674	677	663	670	668	654	656	663	650	658	657	651	650	658	664	665	665	667	661	655	657	666	672	665	661	642	661	658	641	662	659	662	664	681	656	664	674	672	666	679	675	676	678	671	674	671
667	655	662	661	647	650	668	675	662	672	679	672	677	666	658	658	653	650	660	661	661	664	661	651	675	658	658	667	655	643	638	676	648	670	652	656	657	658	653	658	654	661	673	686	668	668	656	659	652	661
663	665	657	664	673	662	662	672	662	654	644	664	667	649	669	639	672	674	650	667	661	644	671	665	667	658	656	660	642	660	678	663	655	665	664	668	653	674	678	655	670	673	678	678	654	673	671	638	689	672
649	656	645	670	659	667	673	672	661	641	646	653	661	660	644	660	664	662	674	643	634	669	662	652	679	655	652	672	660	655	651	652	658	661	674	677	664	648	668	663	656	650	682	656	667	674	665	650	677	662
659	657	677	670	664	656	669	664	671	645	656	655	659	654	656	662	677	685	660	655	652	659	663	642	666	659	657	651	689	654	670	657	673	660	654	682	668	674	655	669	663	676	657	650	668	669	662	659	674	658
657	658	676	655	659	661	657	680	665	651	668	657	668	656	669	669	665	668	663	664	656	650	656	660	647	666	649	654	657	658	672	656	651	661	650	685	663	656	663	668	647	672	673	654	654	661	661	642	668	662
643	663	662	653	651	669	659	667	657	635	651	667	669	665	653	668	651	680	643	671	655	653	669	659	656	654	655	658	647	673	682	650	664	660	666	680	655	667	671	659	647	659	654	667	651	667	667	651	672	670
650	668	648	644	648	669	663	646	655	657	671	652	669	665	656	651	657	660	655	655	661	658	676	665	667	669	659	648	668	649	651	668	657	669	649	664	666	677	661	665	669	661	646	658	650	687	635	658	660	686
667	666	657	681	665	667	662	653	662	653	658	674	664	675	671	654	664	648	655	675	656	666	670	660	657	669	651	660	669	662	659	684	678	663	658	662	667	673	673	675	654	652	670	658	669	650	665	667	674	660
672	640	640	676	648	657	669	654	672	655	663	662	663	669	670	655	658	674	675	672	659	674	645	657	675	673	657	677	657	659	650	662	670	685	646	672	665	666	676	675	668	665	673	681	660	653	669	659	666	672
674	670	655	661	648	664	652	652	663	667	645	647	650	675	676	665	676	670	659	669	667	659	660	660	653	668	663	659	649	651	658	663	653	681	661	683	663	680	680	673	674	664	678	658	664	676	674	667	654	657
656	663	654	668	653	650	652	660	658	679	657	666	673	668	651	665	665	656	663	666	664	663	669	662	659	660	656	658	664	665	668	668	666	673	664	655	683	667	655	651	645	678	667	663	686	674	654	649	654	660
654	659	666	646	667	660	658	665	672	677	663	666	665	650	647	672	657	657	656	663	659	674	672	672	643	665	659	664	686	646	654	672	664	656	677	657	675	674	667	676	671	643	659	663	672	669	663	661	652	666
655	662	651	663	657	648	665	667	653	673	659	653	666	664	663	681	660	658	657	667	667	677	656	653	665	641	669	650	660	661	671	663	668	658	653	666	662	656	655	656	659	684	674	658	660	677	676	680	656	663
661	666	680	654	658	661	667	676	659	678	664	657	658	656	660	673	673	671	653	650	671	660	670	667	672	658	668	662	672	659	668	668	651	670	672	674	675	656	655	664	662	672	674	663	649	671	647	654	658	662
660	645	651	661	641	670	655	672	675	658	669	666	665	664	666	657	674	649	660	653	676	680	664	678	662	663	668	665	669	659	667	651	650	669	651	656	647	669	668	658	672	668	663	675	657	656	681	661	666	668
671	663	660	670	656	647	653	650	651	674	657	654	657	657	646	648	682	674	646	667	664	649	652	661	669	658	666	651	668	674	671	659	639	675	649	656	671	657	663	681	661	654	669	654	657	681	674	668	670	663
659	660	660	672	647	670	673	666	657	666	662	656	670	663	674	668	653	667	670	674	672	671	661	651	663	674	670	648	661	669	664	657	667	664	662	672	661	669	656	669	651	647	663	671	663	666	659	665	676	652
673	656	654	664	656	648	673	648	663	663	673	682	667	674	665	678	666	668	664	667	651	668	640	659	655	664	681	669	662	663	655	667	659	680	647	659	663	673	651	674	657	670	658	673	660	670	658	662	657	653
666	665	656	664	667	666	646	658	658	661	675	650	673	651	675	666	654	662	661	657	665	659	669	661	655	677	675	671	666	669	656	663	662	661	654	661	663	655	654	659	666	653	661	682	673	658	661	666	651	680
645	668	650	659	655	671	663	664	679	675	644	663	662	652	637	647	653	642	662	651	673	669	669	674	660	674	672	664	663	654	657	646	662	661	667	663	661	690	652	667	672	657	640	667	664	673	651	666	680	668
661	670	654	654	665	658	666	676	663	669	658	664	659	655	658	657	656	672	659	660	652	633	650	672	668	652	657	654	650	649	663	654	683	664	675	663	654	671	674	657	650	660	660	661	664	667	683	670	662	667
664	666	666	656	652	654	659	653	681	648	666	663	661	646	639	675	660	638	660	656	654	660	672	655	663	671	670	667	690	658	664	658	660	664	661	658	656	661	668	655	662	641	650	664	670	667	665	670	640	686
649	657	651	650	670	674	677	673	653	678	650	640	653	645	658	647	661	665	662	671	645	655	643	664	666	644	659	665	645	661	652	660	669	667	659	669	665	666	657	668	672	669	669	677	658	672	672	647	662	681
654	659	658	659	661	661	654	666	660	680	655	666	658	668	661	651	657	664	656	661	674	667	663	658	651	657	653	660	650	653	654	651	671	665	661	677	670	656	666	660	682	669	675	664	659	683	666	669	678	665
667	658	674	667	650	665	642	642	675	661	660	647	672	654	655	662	672	666	648	658	645	658	652	649	655	663	667	674	651	639	669	668	649	666	658	647	668	654	660	658	661	663	682	676	672	650	663	661	684	670
661	676	666	662	657	657	646	665	658	669	666	651	668	655	674	675	659	654	659	661	666	634	667	663	656	662	668	665	669	678	659	649	659	671	665	657	674	668	658	678	667	652	685	676	659	683	683	652	678	662
651	649	654	666	663	651	650	667	671	676	651	669	666	670	660	650	656	665	655	662	643	671	670	671	667	671	657	674	655	672	661	658	661	665	660	659	630	663	664	660	669	658	660	665	666	664	666	670	670	657
649	667	672	649	642	657	657	679	658	660	649	646	677	676	671	660	666	674	647	643	661	646	670	652	668	660	671	680	686	656	660	676	667	661	646	657	681	671	663	667	665	657	665	662	658	681	648	659	668	653
656	659	664	647	669	666	664	664	661	657	663	663	659	658	660	683	675	654	649	675	656	662	682	657	659	664	673	641	662	654	668	664	677	648	658	661	639	673	660	657	667	656	683	655	668	664	665	659	679	669
666	671	651	659	647	648	656	646	648	656	645	665	658	647	659	663	672	666	669	663	670	656	658	653	662	665	658	662	655	648	668	672	676	671	645	647	666	678	680	659	649	664	657	682	664	664	654	653	669	695
681	665	659	660	651	653	674	651	666	648	671	662	668	660	654	654	655	676	657	668	645	647	659	671	657	660	655	662	655	662	649	654	663	664	654	666	673	662	661	662	643	668	658	667	668	678	655	674	664	650
678	658	662	660	642	659	665	647	650	656	667	661	665	662	672	659	658	664	660	662	661	671	684	676	656	649	660	670	661	661	665	646	671	646	680	658	657	659	657	639	663	671	686	671	676	670	673	663	664	655
662	665	656	675	664	678	675	663	664	659	678	665	657	669	655	675	654	664	646	665	666	673	680	651	659	664	669	672	660	666	665	673	666	670	660	656	671	669	645	675	654	667	663	665	653	691	666	668	662	675
654	659	668	668	649	672	657	655	672	670	643	650	658	658	657	654	660	663	687	661	651	650	663	671	666	655	644	665	666	650	659	662	670	662	662	644	669	666	668	676	654	663	658	679	658	661	669	668	660	658
663	662	672	658	667	656	656	652	660	650	662	669	657	656	654	666	655	670	671	662	635	653	652	662	645	647	674	642	657	656	639	655	666	665	648	678	653	673	664	658	662	660	655	666	676	663	678	665	662	670
653	674	675	653	667	679	672	662	672	658	659	671	655	652	670	671	649	670	668	664	646	646	655	669	664	661	644	656	657	664	657	661	656	667	658	661	662	665	677	656	672	647	672	661	676	673	684	664	679	650
658	648	653	655	676	683	656	650	682	676	633	654	652	668	653	669	666	666	652	646	667	668	659	656	667	643	656	656	661	666	664	656	654	676	661	659	658	661	682	661	654	671	677	655	663	671	665	674	654	662
662	650	671	672	657	659	645	659	664	653	653	672	644	642	675	651	668	678	656	668	659	663	666	677	678	682	664	678	668	656	671	648	669	671	680	660	655	664	654	665	660	673	663	661	676	661	667	659	659	663
671	657	670	657	656	654	657	656	656	664	654	661	660	652	644	668	660	672	654	656	666	655	652	668	656	673	682	665	658	659	655	664	662	682	682	675	636	654	659	671	681	661	669	677	663	681	664	652	674	672
648	662	653	659	660	650	652	652	687	652	659	672	668	650	658	661	658	653	639	681	673	659	665	654	650	679	647	644	659	666	656	667	654	673	667	660	673	661	667	660	686	659	673	662	680	672	664	675	667	663
666	674	644	661	662	670	657	659	675	676	665	673	665	664	660	665	659	679	654	658	658	678	676	668	660	651	680	674	655	663	668	664	657	680	655	658	668	681	677	665	677	672	685	677	658	662	669	674	656	666
655	670	685	663	663	654	664	650	656	662	665	684	662	649	677	675	645	663	661	668	659	665	675	669	675	677	669	655	656	674	669	658	670	659	679	672	666	665	678	674	665	675	665	675	656	654	664	674	666	673
664	676	657	677	663	664	666	652	658	671	659	678	664	673	651	657	663	640	666	643	663	660	659	668	658	661	664	667	683	668	667	659	654	662	650	664	661	655	654	689	662	668	651	673	654	669	651	671	670	662
666	674	654	659	670	652	663	653	662	657	662	690	639	667	662	649	663	670	659	679	667	673	672	690	684	668	674	656	661	664	660	672	673	652	666	669	662	664	660	669	666	660	677	664	675	667	654	659	666	672
651	658	663	654	662	656	662	669	669	662	678	669	682	672	660	650	660	678	667	640	667	653	671	668	656	663	675	667	664	662	672	659	664	655	663	672	668	667	680	652	659	673	670	682	678	672	679	675	686	658
663	654	665	658	652	679	667	671	665	653	667	671	659	673	655	649	668	663	657	665	664	662	656	674	665	672	672	656	667	668	685	672	672	660	667	658	669	682	672	665	658	671	667	656	672	651	664	671	666	658
654	655	679	677	666	675	680	666	650	665	671	675	666	653	655	649	645	660	668	641	678	652	659	670	663	668	666	671	659	667	660	642	664	668	671	657	665	661	660	672	653	668	659	677	673	664	665	663	685	663
657	644	669	661	679	664	665	671	661	677	654	661	653	666	677	648	652	669	675	659	669	669	652	658	662	645	676	693	668	672	672	672	651	669	667	676	679	680	676	671	658	666	649	665	695	672	661	670	664	652
674	676	653	664	658	668	664	676	663	658	656	660	649	648	649	659	685	640	652	662	666	666	656	645	659	651	650	673	658	674	684	666	661	638	663	667	662	668	665	693	668	650	659	664	669	665	663	670	669	666
639	679	644	646	649	660	657	678	657	667	663	668	661	672	664	659	666	664	662	667	661	663	667	675	667	671	654	664	668	666	671	663	664	670	653	664	658	650	656	659	678	659	668	664	666	665	663	672	668	651
668	664	653	658	667	663	644	663	667	662	663	659	649	642	668	656	655	670	651	670	655	650	662	663	659	667	652	663	652	674	671	666	649	654	674	648	654	679	680	666	665	670	671	661	694	704	675	688	656	667
657	665	657	674	653	644	653	661	658	669	652	674	662	664	656	671	674	676	665	685	659	661	651	666	672	652	644	657	661	656	644	647	679	667	674	665	661	670	674	664	651	675	685	663	666	681	675	669	674	685
665	669	661	662	670	653	671	644	648	664	674	661	656	680	660	665	654	644	654	664	662	658	676	647	677	662	651	677	667	660	661	684	657	650	659	668	683	670	670	667	659	657	678	668	661	678	683	682	674	677
665	669	673	669	663	664	661	651	678	649	657	662	679	668	656	648	654	663	657	661	658	647	670	676	661	653	658	647	671	654	691	685	668	684	645	656	661	668	672	657	664	675	664	670	663	684	667	670	686	679
669	655	682	659	670	636	660	670	661	686	665	668	660	645	657	651	670	655	658	663	640	660	669	653	669	675	677	674	649	675	678	678	655	671	684	674	655	664	660	662	662	664	675	660	678	698	653	674	672	672
644	662	671	660	656	666	656	649	661	664	670	654	651	648	660	659	668	655	652	651	671	655	671	658	665	664	674	657	668	667	653	656	640	677	681	657	666	663	641	677	662	672	677	668	677	672	675	680	674	670
658	653	664	636	668	669	649	661	668	668	667	662	665	662	670	665	657	674	674	674	665	666	655	660	658	682	675	661	682	676	668	660	671	665	675	657	686	679	651	672	666	666	672	660	686	656	691	676	680	678
679	672	668	635	649	666	678	681	696	665	670	638	648	659	674	661	676	670	650	664	678	656	670	678	664	682	658	669	687	669	678	663	664	673	665	675	664	684	657	676	667	676	671	664	669	671	687	674	677	684
672	665	657	677	672	674	674	679	651	676	655	655	669	676	681	648	661	661	644	648	662	668	662	666	660	658	667	662	683	679	678	669	657	674	672	651	680	684	694	669	685	681	667	658	667	668	661	678	658	670
672	665	668	643	653	663	661	660	654	663	668	667	672	646	650	646	651	674	673	652	672	672	675	656	674	679	643	669	676	658	685	664	675	655	667	654	670	703	683	680	680	650	681	660	670	675	667	678	671	690
653	654	643	669	665	670	668	663	649	654	675	668	659	669	659	671	647	657	654	656	668	661	678	675	669	667	670	663	638	677	671	674	669	669	665	679	671	667	647	680	656	666	667	664	671	674	647	657	668	671
681	654	654	654	653	668	666	655	657	666	652	658	668	639	660	665	668	663	672	663	662	676	671	652	675	667	661	692	658	656	687	669	658	669	678	672	670	674	677	692	662	662	661	676	663	677	680	686	671	671
658	646	673	663	665	653	683	674	667	662	659	672	659	642	668	669	662	656	659	659	648	669	667	667	664	656	666	655	673	652	667	676	665	669	664	665	660	687	673	666	683	663	678	670	670	666	696	674	655	682
664	664	668	656	657	663	677	651	664	660	667	651	665	672	680	676	661	667	669	653	658	690	658	672	655	660	661	659	666	665	691	673	676	677	689	653	667	664	674	677	668	656	663	656	669	674	679	669	656	663
673	658	663	658	661	655	667	661	670	659	673	656	655	663	654	673	671	665	673	659	677	667	664	665	663	661	667	660	665	657	674	685	676	661	675	684	700	686	682	661	678	677	658	665	665	681	671	665	654	694
663	688	653	665	646	658	667	681	657	668	650	668	660	670	664	670	662	672	655	660	646	670	675	680	652	659	661	666	654	691	667	678	665	664	672	672	680	672	691	680	676	665	673	662	674	686	672	675	663	683
665	681	654	676	664	651	659	670	662	662	666	670	661	658	665	676	678	658	657	664	642	680	686	673	668	662	656	661	668	673	669	673	665	681	670	667	660	679	665	648	673	684	666	665	675	672	697	679	668	666
647	661	653	657	672	671	650	648	647	667	656	662	664	659	661	663	671	659	671	656	665	672	676	636	664	671	686	658	669	658	660	672	679	687	674	668	673	661	676	663	679	673	686	683	687	678	676	684	690	663
661	673	666	659	671	657	665	644	684	663	647	647	652	671	649	670	662	672	667	660	661	667	663	658	657	657	651	675	665	663	656	669	654	660	663	661	677	671	681	678	672	675	686	697	678	674	672	669	688	680
671	666	678	657	662	675	678	657	658	642	658	670	656	664	676	657	671	662	670	657	681	658	675	667	664	678	661	672	675	684	652	673	675	671	663	668	666	655	666	661	677	681	679	655	694	694	691	676	669	673
653	663	640	656	683	661	659	660	667	663	673	651	660	679	642	669	647	662	666	674	649	647	667	668	666	672	652	675	692	676	680	672	663	663	663	645	684	668	662	683	664	672	686	675	686	706	691	666	654	684
659	659	665	662	666	662	659	641	674	669	664	668	669	669	680	669	679	678	663	660	686	675	665	681	656	679	680	671	656	673	658	660	663	671	677	688	667	667	669	656	669	693	677	673	683	678	702	674	683	710
668	657	666	680	668	674	661	661	673	656	665	663	676	679	663	681	676	653	654	666	664	655	657	666	688	653	653	674	657	685	676	653	654	684	679	665	679	669	682	676	676	687	679	673	669	699	688	682	706	688
661	664	667	661	672	650	656	652	670	672	665	667	668	661	666	659	669	656	678	657	645	655	675	683	659	653	650	658	690	686	659	653	652	663	682	671	672	677	667	673	679	684	690	684	686	681	689	684	677	700
653	655	661	661	656	657	667	667	670	659	675	667	669	683	675	662	666	678	669	661	659	660	674	659	665	672	647	669	672	662	660	654	657	673	658	664	690	683	662	662	684	678	678	675	683	676	678	673	674	688
672	669	658	653	664	667	657	681	665	657	660	654	672	664	674	667	668	663	663	669	670	656	658	656	659	668	671	658	674	668	685	664	675	676	675	676	677	666	670	678	687	669	673	658	675	685	691	687	676	675
651	672	648	671	684	661	665	661	657	675	686	653	652	666	668	678	661	669	663	668	651	671	656	660	672	673	668	682	675	679	688	665	675	660	664	670	686	662	671	682	668	683	671	668	693	697	681	695	703	700
646	655	664	659	668	662	670	666	677	658	648	671	651	662	658	687	676	669	651	662	664	669	674	678	676	675	673	664	665	655	671	666	677	676	679	671	676	683	698	684	693	680	675	689	690	675	674	696	688	677
669	663	659	675	669	676	650	664	670	659	675	675	658	662	641	675	661	656	691	646	671	667	673	658	666	652	698	659	648	662	658	664	666	681	674	664	660	678	671	661	664	678	687	683	667	690	697	682	679	669
672	662	663	658	656	650	663	667	675	671	644	674	667	655	655	661	670	665	671	642	669	668	652	656	665	659	655	676	680	659	651	646	664	665	661	668	674	662	689	672	664	683	684	670	688	674	665	691	687	681
652	663	681	674	677	666	685	662	650	672	675	665	691	662	661	651	663	657	663	661	656	651	668	668	662	670	651	671	663	669	635	667	650	671	678	670	691	668	674	671	685	677	664	671	676	674	667	697	677	697
646	656	652	670	640	680	656	680	650	685	657	677	658	668	666	683	664	657	648	667	650	655	665	674	664	667	670	679	659	656	680	660	687	671	666	670	674	661	687	673	681	679	678	715	689	700	695	692	698	694
666	671	664	671	676	652	666	669	654	671	665	665	662	668	667	675	663	664	676	654	685	660	664	662	662	665	680	667	659	682	683	685	687	667	677	667	670	683	672	684	667	668	651	690	691	705	689	685	694	685
662	670	685	674	676	670	648	651	660	644	653	664	658	647	650	646	649	647	675	660	654	649	667	681	652	679	667	663	669	657	671	680	654	668	668	670	676	658	678	684	678	669	662	688	695	694	704	706	706	693
667	660	665	651	682	669	658	655	665	638	666	674	662	661	658	650	669	665	667	674	664	657	661	667	682	683	677	675	631	656	665	658	677	674	680	681	661	680	687	670	699	680	673	691	686	695	686	700	689	686
662	676	666	676	657	653	656	663	659	671	656	678	670	659	669	659	651	662	668	686	672	677	658	654	657	660	663	666	678	664	686	652	667	685	667	671	667	677	668	668	685	669	674	667	672	674	689	693	704	706
653	661	665	669	665	668	660	655	663	660	667	663	662	673	659	672	678	687	657	663	668	644	652	645	673	657	678	669	690	687	687	656	669	687	671	679	678	667	669	662	684	667	675	701	697	688	680	680	680	717
669	667	652	662	683	658	662	648	672	670	672	649	691	666	648	683	687	693	667	659	661	669	660	661	659	676	685	676	669	654	684	651	684	671	677	683	675	675	691	673	673	677	674	673	676	686	686	695	694	714
656	660	664	660	667	680	659	661	662	666	661	657	642	681	667	666	670	678	662	671	670	650	667	665	661	674	684	665	668	690	688	678	695	677	690	681	700	682	685	670	676	666	676	682	651	682	687	703	707	690
660	675	657	660	652	639	648	658	660	661	660	671	655	660	678	651	666	670	685	679	680	668	663	671	669	662	668	661	677	681	667	673	676	681	664	685	696	678	674	666	695	669	671	681	681	676	706	702	710	693
672	661	670	663	671	666	651	666	641	657	667	645	672	646	669	674	666	671	666	661	664	670	650	681	662	668	658	668	691	679	641	682	669	672	654	661	672	679	666	674	691	692	682	664	684	704	686	684	684	710
670	662	671	672	671	666	668	674	660	682	670	684	667	680	664	662	643	673	665	675	657	659	676	675	671	670	677	689	682	674	683	667	675	676	680	661	672	680	683	688	692	676	689	675	691	686	689	702	696	694
648	669	657	642	673	648	656	666	662	681	666	688	666	662	670	672	659	666	664	671	670	672	684	686	666	672	681	678	684	671	661	665	681	691	679	675	657	678	694	689	679	665	685	682	664	685	683	688	692	690
655	674	648	663	682	657	650	657	663	664	678	673	655	666	662	669	654	669	671	676	657	682	682	673	675	670	665	668	675	667	666	678	677	674	672	697	673	694	680	692	693	690	679	664	685	672	683	679	685	706
655	657	674	653	655	660	664	645	663	671	666	657	652	665	661	659	673	674	681	662	651	671	682	673	682	667	683	670	665	666	661	650	671	659	642	674	663	675	680	681	695	669	664	664	695	671	685	702	690	710
647	651	650	667	664	639	663	663	650	656	657	656	652	655	660	663	658	687	680	656	667	671	665	693	668	671	673	662	664	648	666	672	675	677	666	675	678	670	669	678	659	674	683	673	683	686	660	685	686	686
662	665	666	666	676	663	667	665	662	668	662	664	675	659	668	670	659	657	667	665	662	676	686	672	668	657	691	680	673	656	687	660	693	665	667	671	683	689	674	672	671	685	672	681	699	699	689	702	686	675
680	656	668	670	676	659	689	654	670	659	683	662	651	663	659	668	668	657	678	646	659	688	697	655	670	675	679	676	660	653	653	676	682	686	680	684	694	667	694	679	675	662	678	697	712	698	669	690	674	684
671	666	663	662	657	658	653	662	671	644	680	665	667	656	661	657	656	671	678	654	670	663	676	668	665	666	686	687	673	660	676	684	675	663	685	673	673	663	668	684	683	673	674	698	705	703	685	694	681	690
656	682	659	668	664	656	655	663	659	665	670	665	663	662	669	674	671	681	683	673	664	684	660	663	664	654	652	698	660	661	681	683	687	677	681	683	693	678	690	683	683	675	699	695	699	698	706	706	691	692
663	668	681	642	677	663	672	675	658	669	664	655	658	660	674	663	668	669	677	666	653	657	654	669	665	665	676	664	676	693	678	665	668	676	671	690	695	681	678	684	676	671	680	684	688	694	691	690	690	696
654	654	672	680	655	669	676	680	675	668	661	669	673	687	674	662	664	674	652	683	669	657	651	654	669	664	661	662	668	660	673	680	669	671	670	667	680	686	676	694	674	697	692	694	675	690	697	698	673	676
674	652	658	666	663	687	656	649	674	663	676	646	651	660	670	672	672	675	668	676	658	682	666	658	676	660	658	670	684	670	657	676	685	676	666	665	667	689	679	674	669	680	692	690	685	678	683	691	692	686
668	682	660	658	627	679	661	643	646	667	671	665	670	685	669	684	674	655	687	666	677	669	672	666	639	675	658	666	666	657	673	667	679	690	664	670	673	670	697	683	686	685	684	671	689	692	673	703	699	691
654	663	646	657	645	655	663	667	674	656	672	672	681	675	681	671	693	678	667	657	679	657	659	663	670	671	670	676	659	674	672	669	674	672	682	666	672	686	692	691	708	696	680	678	691	670	697	681	681	703
670	673	669	661	681	680	683	649	663	661	669	673	665	678	674	692	687	660	654	684	650	668	648	675	670	670	674	678	691	686	685	674	692	688	658	653	666	691	688	702	677	706	686	678	693	689	693	687	693	717
662	665	660	678	648	673	665	662	642	646	663	656	677	665	663	662	666	659	668	659	673	682	681	668	689	693	649	690	663	689	673	662	689	675	673	678	673	693	692	711	682	693	701	672	694	663	689	688	691	695
674	675	680	666	667	675	644	663	661	668	682	678	658	662	662	669	654	678	656	657	674	668	660	671	658	661	686	672	676	678	672	673	673	682	664	685	666	670	688	707	693	693	694	706	684	688	685	693	698	703
694	666	672	660	660	672	660	674	663	663	685	670	663	670	665	679	674	685	660	672	659	668	664	665	643	679	681	680	672	676	674	670	670	673	681	685	672	684	682	683	689	676	683	689	694	698	696	671	688	687
662	681	671	680	675	653	666	654	674	666	677	681	680	662	655	681	667	687	667	667	671	664	671	656	670	651	673	671	674	680	702	696	705	673	666	678	681	660	687	698	720	681	667	671	678	680	673	695	679	673
658	673	672	669	661	657	672	671	679	659	665	656	669	646	661	661	678	682	677	660	660	643	687	679	678	668	660	672	659	668	673	680	671	686	681	673	682	665	671	679	682	685	690	679	691	691	693	672	684	703
660	653	682	670	671	672	658	657	671	667	651	674	663	652	663	665	686	684	686	668	684	651	665	666	677	675	676	670	651	658	677	679	670	687	690	682	648	659	677	662	673	701	695	669	681	682	671	688	687	689
663	672	678	655	663	675	657	649	673	667	673	665	645	656	669	676	673	659	672	661	650	673	666	653	687	683	673	674	678	666	670	665	660	688	702	675	681	675	684	669	672	707	701	690	694	669	702	706	704	710
655	664	670	684	685	665	664	650	661	673	674	662	666	650	670	673	662	650	655	665	669	678	663	648	669	665	671	673	670	674	669	681	679	677	687	691	683	686	680	687	682	679	682	685	689	674	681	709	684	706
660	665	649	647	664	663	659	673	652	671	656	654	657	656	651	663	666	651	666	682	676	667	654	664	665	681	675	665	686	679	664	652	673	666	669	704	683	684	677	696	666	673	679	680	684	676	689	702	699	688
663	654	677	673	684	672	667	651	651	682	669	677	666	664	669	658	661	650	681	655	673	652	670	661	661	675	677	675	697	676	665	680	673	667	666	674	686	675	696	678	692	688	672	682	686	699	700	682	702	696
650	670	667	675	682	665	668	673	676	669	687	673	660	669	653	679	681	665	661	690	686	646	645	684	668	652	671	656	670	685	677	667	669	690	678	673	675	683	688	680	693	696	678	693	685	683	700	696	697	676
673	659	654	668	669	668	657	666	663	655	677	681	687	673	678	663	684	672	659	675	670	659	688	686	660	676	663	667	662	668	661	684	680	689	671	685	690	686	676	684	668	698	692	693	691	675	705	682	715	685
663	664	659	662	659	664	665	668	659	652	661	655	674	671	663	675	680	678	686	660	687	663	647	664	672	661	674	670	688	658	672	671	681	675	673	678	667	670	681	681	671	693	680	685	683	703	702	703	723	687
676	656	656	668	666	665	669	663	662	655	675	668	656	666	684	678	667	670	657	668	680	667	667	661	655	679	668	684	680	702	679	678	687	688	676	667	681	682	685	697	683	680	694	694	684	708	691	710	702	695
676	656	650	675	665	675	663	659	670	660	666	652	664	674	660	683	665	677	656	684	687	669	680	693	672	671	661	659	686	693	669	666	677	677	672	682	692	685	703	666	692	678	681	693	695	707	716	701	713	703
674	661	665	670	672	668	683	667	676	661	684	662	676	658	669	669	665	668	659	667	663	662	663	673	685	696	675	669	690	684	671	657	677	682	682	677	666	687	685	678	675	688	704	687	692	686	710	711	677	683
673	665	664	666	675	682	687	668	644	665	666	674	652	666	662	671	663	678	677	669	690	687	680	673	665	672	654	661	677	668	683	673	681	661	678	683	665	671	672	684	673	696	675	695	696	683	686	679	697	694
665	687	662	688	659	657	662	671	653	665	665	664	669	673	671	656	674	648	665	671	650	679	647	651	660	673	682	679	668	663	676	669	663	665	675	686	671	679	672	670	667	678	674	658	677	698	673	690	700	685
662	664	673	661	676	661	660	655	661	679	678	682	665	689	675	669	681	662	662	663	658	663	665	661	672	664	665	676	669	666	672	694	679	691	671	678	686	686	685	683	683	686	678	674	680	685	688	673	686	694
664	682	654	655	648	661	658	657	667	675	668	669	661	669	661	659	675	668	667	676	654	672	673	658	664	678	697	677	656	640	653	680	662	687	685	672	662	673	669	673	686	705	682	681	671	683	689	666	679	692
657	667	657	644	659	673	659	659	664	658	653	660	659	665	650	646	646	654	656	651	672	658	672	672	699	673	676	674	670	690	662	672	676	672	679	668	672	690	665	673	679	699	687	684	672	682	688	678	666	693
665	680	662	650	673	664	650	654	663	664	661	681	662	662	661	652	648	658	670	667	671	679	669	664	659	655	668	669	681	687	681	673	655	673	684	671	690	673	689	675	676	672	673	692	678	688	702	691	696	707
664	668	666	675	657	672	656	668	675	666	673	660	645	673	666	681	666	666	661	657	679	665	687	672	655	672	675	675	654	675	672	673	686	666	677	662	662	684	684	680	674	678	670	673	672	682	693	699	683	701
669	661	662	670	665	657	657	657	655	674	665	660	663	665	662	666	662	674	668	669	656	665	656	651	675	653	652	677	666	674	684	685	677	687	660	668	679	689	691	675	685	676	700	685	670	666	669	686	697	697
664	645	666	670	670	652	647	659	677	667	657	680	662	685	650	678	692	656	646	670	658	657	663	657	673	657	689	666	680	657	657	660	682	680	665	688	687	675	695	670	669	697	690	692	699	667	676	694	679	702
657	667	663	663	654	660	676	674	675	663	662	667	665	661	669	669	657	679	663	660	661	674	664	668	672	680	678	655	674	678	678	673	677	694	662	681	689	681	693	700	685	685	699	691	711	691	702	695	676	698
662	650	646	671	667	656	654	655	673	663	685	655	668	680	663	672	666	654	671	653	667	666	664	676	678	673	676	666	666	679	662	675	672	666	665	694	707	690	698	674	677	679	693	676	689	685	712	708	701	674
653	674	655	659	649	659	658	666	650	650	639	665	665	664	663	661	659	673	655	645	656	672	678	686	655	660	664	665	673	675	654	678	678	658	674	671	694	652	670	678	684	693	709	681	678	690	694	691	695	699
669	650	662	645	648	673	675	670	658	659	664	675	684	661	658	662	657	681	678	671	679	663	680	661	666	658	680	668	679	674	672	681	677	652	673	679	674	682	689	680	689	683	679	686	708	680	699	669	680	700
672	670	664	677	649	657	657	663	645	651	668	666	650	665	659	669	655	658	673	666	652	689	671	687	667	665	679	659	675	666	668	684	661	673	684	686	664	655	683	674	671	686	682	689	677	697	687	680	699	700
679	674	652	674	657	663	666	663	665	661	657	668	657	661	649	688	673	664	663	659	702	671	662	661	659	694	662	670	666	665	663	678	686	667	686	679	671	676	668	651	690	678	700	685	679	692	685	702	688	683
686	674	657	686	676	667	647	663	653	657	656	682	673	671	652	672	662	672	672	670	684	687	683	650	667	682	667	665	672	668	698	687	700	683	684	669	672	679	678	691	681	685	686	662	681	711	705	702	700	694
651	674	678	659	665	674	672	668	652	666	655	667	671	662	651	664	666	672	680	667	673	653	668	675	662	686	674	675	667	688	674	677	681	669	679	670	686	676	671	657	685	672	680	661	703	691	680	682	688	707
653	661	650	663	666	667	662	657	657	668	674	669	674	687	668	667	693	672	672	679	673	689	658	676	677	678	681	684	676	657	671	670	685	684	670	677	681	672	676	667	671	672	656	673	662	698	692	685	686	693
661	664	660	650	646	665	655	678	662	657	668	663	662	663	670	670	672	674	682	699	670	649	678	686	680	674	665	660	670	676	683	666	685	669	682	673	678	672	685	672	685	687	694	682	685	678	674	704	693	698
653	662	643	678	664	655	667	659	675	660	644	660	674	669	671	675	679	670	670	656	652	659	659	662	680	662	695	658	676	703	700	690	665	669	668	679	686	666	677	687	696	689	688	687	684	693	691	694	708	696
641	655	662	655	655	661	669	661	669	670	678	650	661	654	668	672	671	644	648	665	668	676	664	661	681	644	656	659	661	663	678	671	681	683	682	678	675	680	687	679	692	687	695	694	690	685	669	694	690	700
662	657	659	655	658	670	650	652	666	652	674	652	671	671	654	660	667	669	662	659	652	657	664	658	668	655	661	675	670	666	653	675	669	684	683	684	698	689	687	711	696	690	704	687	697	695	673	690	680	695
650	657	660	656	659	652	661	670	688	669	666	671	666	666	659	673	669	669	660	666	648	639	676	661	672	675	669	663	688	659	676	669	678	663	678	680	676	689	690	667	676	672	685	669	688	703	686	680	690	677
667	654	654	662	657	667	663	660	656	669	671	678	674	662	649	674	677	664	652	670	663	666	660	673	672	668	664	656	676	684	691	662	667	665	663	662	666	675	689	673	679	678	700	668	685	710	690	675	679	663
647	650	658	662	655	659	665	657	674	661	665	683	667	654	668	659	672	668	669	673	675	660	672	655	666	677	669	657	672	691	688	689	688	675	688	671	669	673	678	683	688	686	667	686	669	700	693	685	674	691
646	666	656	665	663	662	663	666	652	655	659	681	653	664	673	659	679	663	677	665	652	670	664	658	644	671	669	684	655	667	655	653	678	688	654	671	671	685	670	684	685	703	683	670	704	714	705	677	700	698
669	649	670	653	678	678	674	667	669	653	668	669	679	685	665	680	669	663	664	678	685	678	664	656	675	668	674	671	655	667	669	695	694	663	700	682	675	691	671	678	675	668	676	682	672	687	688	687	692	708
655	665	672	671	657	666	644	658	662	648	646	660	665	658	658	644	677	658	659	669	667	674	677	669	662	675	667	672	661	675	664	670	683	672	698	691	672	672	674	683	670	686	695	672	673	684	683	673	667	695
651	650	655	654	668	673	661	671	663	661	657	674	684	664	666	673	671	647	661	660	654	661	658	667	663	647	667	661	678	664	687	660	669	653	678	668	661	668	673	676	669	687	683	665	673	671	700	666	675	686
660	665	651	660	657	657	667	664	652	661	670	663	660	672	660	660	672	669	651	647	665	659	670	671	664	664	674	686	651	671	687	663	659	675	678	687	677	670	670	667	686	665	688	681	680	690	697	691	693	689
668	673	658	651	661	666	664	659	666	674	655	670	678	670	675	663	679	662	663	661	668	663	663	671	671	649	667	665	667	668	680	664	684	678	668	680	671	669	664	689	676	680	683	687	677	691	685	705	692	686
651	662	651	642	654	678	640	658	671	664	663	667	684	666	658	661	678	655	672	686	658	663	684	669	666	665	675	687	664	660	687	665	674	658	659	666	673	667	674	682	690	677	683	691	679	688	664	680	670	672
665	645	659	648	664	646	674	673	667	649	666	660	673	664	685	662	667	657	654	671	672	654	665	670	661	666	677	661	654	676	675	669	651	656	660	669	667	669	680	683	675	688	680	688	668	670	663	671	682	690
662	654	659	661	656	646	662	653	671	669	667	673	667	655	651	664	656	662	652	657	661	675	668	656	664	668	677	668	658	667	684	682	667	656	665	658	663	688	694	672	690	672	670	676	663	676	674	664	677	672
678	650	661	659	667	658	663	632	668	676	659	669	644	679	669	666	654	667	663	661	657	656	673	678	672	673	668	664	656	676	678	697	669	658	657	670	682	691	669	670	665	657	655	684	664	669	691	672	697	685
659	670	655	653	673	659	664	671	657	678	670	639	677	662	652	654	674	653	655	667	647	673	660	662	662	662	680	663	665	683	673	660	656	665	668	681	687	699	669	672	671	654	670	679	682	678	694	707	690	696
649	652	654	662	652	668	650	655	649	656	653	648	680	672	654	684	674	665	655	664	668	654	673	690	660	682	673	675	659	686	677	664	672	664	691	681	670	668	688	675	654	652	679	684	683	679	677	699	681	662
674	654	652	646	677	668	653	672	663	653	666	656	655	666	683	662	664	645	665	675	658	660	686	685	660	665	672	681	672	676	673	655	658	660	689	678	685	684	688	671	662	675	662	661	680	678	655	672	692	682
664	671	655	659	653	650	636	670	637	654	662	653	647	671	652	671	657	648	678	662	649	653	669	677	670	668	672	664	675	668	665	656	667	667	671	677	670	680	698	682	664	676	675	679	659	676	674	692	698	694
673	668	652	649	633	632	673	647	665	650	648	687	663	661	640	661	685	679	666	664	661	671	685	677	663	665	694	684	659	667	677	671	679	656	667	698	677	664	684	679	677	667	673	681	674	665	653	686	687	669
665	653	668	663	659	657	653	647	664	663	660	656	659	671	671	664	648	665	670	646	657	685	657	668	670	648	670	671	666	662	666	664	670	681	674	685	675	650	676	656	655	695	678	678	671	671	676	681	675	679
648	662	646	658	656	647	689	669	658	665	663	677	663	667	675	661	667	656	659	664	650	651	659	673	666	662	659	671	671	654	681	657	662	674	700	687	658	663	665	693	687	672	687	683	670	672	677	688	671	677
659	642	639	664	664	661	673	656	665	649	650	667	682	672	653	639	689	669	662	660	671	665	660	649	649	662	653	660	674	679	655	680	670	690	670	703	679	675	670	664	674	660	664	676	681	690	689	664	679	675
661	660	661	663	669	676	657	664	661	652	660	659	646	672	635	660	648	670	679	649	678	670	663	677	657	659	667	665	657	682	667	653	661	659	666	659	694	690	687	661	666	680	687	704	700	674	670	692	682	669
651	670	661	657	653	662	673	675	660	667	669	679	646	686	659	654	662	687	667	648	667	680	664	668	651	681	666	658	671	655	679	662	655	653	649	675	663	669	654	654	687	672	693	674	698	700	684	688	677	689
660	676	664	657	646	665	654	651	679	666	646	669	665	673	652	669	674	664	672	665	663	669	666	663	648	665	661	668	670	670	666	663	668	654	667	653	673	683	671	683	695	680	670	669	678	679	684	676	677	676
657	667	652	666	665	663	653	661	675	661	658	635	639	659	657	663	640	672	653	667	663	668	669	664	653	661	681	661	682	653	657	679	686	671	673	656	672	666	668	662	675	669	687	667	686	669	656	665	660	679
650	663	656	651	671	653	656	656	676	672	652	670	641	646	666	636	661	644	655	675	659	677	680	650	663	660	657	699	695	670	668	658	670	692	671	669	670	663	644	667	678	678	689	677	673	679	672	672	680	673
664	650	661	650	656	669	675	662	660	647	667	652	652	659	672	659	642	656	659	654	653	675	678	646	659	668	674	668	702	672	656	657	671	670	658	664	647	663	674	666	654	662	683	667	679	644	672	669	667	687
659	647	647	655	662	664	685	664	668	646	670	668	660	656	655	668	642	653	670	655	662	660	668	674	652	667	655	671	669	683	674	665	677	681	661	668	654	666	674	658	683	666	675	669	682	662	655	665	673	685
665	643	669	662	645	662	660	651	655	659	667	658	666	656	659	654	669	667	663	640	657	655	667	660	672	666	672	671	677	665	647	683	674	672	653	656	673	679	688	674	663	664	673	676	685	686	664	675	666	675
655	672	666	673	658	663	658	646	665	665	668	664	646	664	673	661	655	661	661	657	649	662	659	663	656	664	664	664	651	680	671	657	652	657	651	650	656	672	663	666	675	668	676	662	688	691	668	675	659	675
653	663	660	657	644	650	652	670	663	660	658	666	663	638	658	666	654	638	656	649	649	650	663	651	672	679	663	650	663	671	661	659	666	670	672	656	654	649	657	662	664	682	668	674	680	677	684	663	681	674
656	664	655	646	651	672	677	648	646	659	681	668	673	660	660	653	653	667	643	652	687	651	643	645	676	659	666	651	652	673	660	666	656	671	666	653	666	654	661	683	684	670	687	677	664	684	686	664	669	667
653	645	665	654	652	661	657	660	667	678	655	667	669	670	650	655	651	645	661	661	662	668	676	648	664	674	655	669	682	660	665	667	657	663	664	676	645	669	657	676	663	677	661	649	656	695	700	681	682	680
655	651	650	657	645	654	682	669	656	669	653	667	663	665	646	660	653	645	649	656	660	670	660	658	649	653	653	680	654	668	671	665	669	678	661	663	666	645	667	665	662	689	683	675	679	658	687	678	692	697
665	656	677	647	651	669	671	656	670	664	655	626	660	658	663	650	660	657	648	664	649	660	666	664	671	663	655	667	653	675	674	667	664	652	665	664	653	663	657	670	666	652	669	683	672	694	704	693	684	680
662	667	659	648	647	664	655	659	650	662	643	648	659	678	655	650	642	671	658	655	663	669	653	667	671	653	662	653	669	665	651	658	643	653	656	664	649	672	658	672	669	673	677	687	676	713	681	672	672	681
659	659	660	651	642	654	648	674	655	655	664	652	666	663	648	677	658	641	657	647	662	652	665	675	660	679	666	638	648	669	648	672	657	657	668	666	670	648	659	678	676	684	648	669	670	669	657	668	656	674
652	657	659	658	655	662	656	673	658	657	667	639	657	673	668	646	671	662	653	641	675	660	658	653	661	678	656	678	662	662	658	662	661	666	653	661	676	683	673	671	678	679	674	660	678	668	666	687	665	677
667	671	666	666	656	649	668	663	661	676	650	660	652	651	645	651	668	666	661	665	663	674	659	657	669	653	660	655	671	666	664	669	671	652	663	671	665	654	683	667	662	686	674	666	658	673	691	656	676	665
661	658	662	648	665	673	659	657	657	655	663	668	662	651	658	661	655	658	650	664	671	661	664	677	668	668	673	673	664	653	674	669	658	660	661	670	674	672	661	665	681	681	653	670	678	666	669	674	674	669
653	658	664	666	633	662	656	658	660	648	670	645	651	662	658	655	671	663	657	674	653	655	670	661	677	662	661	661	642	670	654	682	709	671	662	663	657	688	671	665	693	671	670	668	648	679	661	671	666	648
666	662	638	658	653	650	666	677	679	666	660	658	661	643	664	667	664	664	658	657	657	654	658	672	659	676	664	654	650	654	673	664	671	658	659	675	681	656	666	670	680	682	671	670	654	654	683	701	679	677
642	647	678	647	654	642	647	653	655	669	664	652	665	666	653	663	655	664	657	651	643	652	653	669	661	677	662	671	658	668	655	660	657	647	668	670	662	656	650	667	641	664	672	666	648	664	658	680	691	674
655	669	656	647	638	637	638	667	655	668	671	659	650	668	667	668	656	648	666	642	652	656	678	654	657	652	666	658	668	675	660	671	674	679	673	688	680	664	653	666	666	677	677	673	672	674	674	660	676	672
671	651	669	651	668	651	636	641	655	673	658	650	654	662	653	664	657	654	670	658	655	655	649	660	671	662	676	671	674	666	667	661	668	657	654	688	672	669	655	671	664	672	666	667	676	675	678	681	674	678
649	645	660	642	663	652	664	664	655	650	659	651	659	660	669	658	647	644	670	665	660	652	664	653	655	670	651	647	653	644	656	659	679	661	651	649	670	668	670	667	646	683	671	679	673	693	663	659	672	662
651	641	659	658	652	667	657	654	645	666	655	664	649	654	651	654	664	645	671	656	651	669	666	657	645	663	663	640	648	655	661	659	659	660	662	651	656	649	640	663	664	672	649	674	654	663	671	657	671	671
645	644	634	638	636	659	660	655	644	649	660	667	669	663	650	646	663	657	654	660	647	664	658	660	641	645	644	643	653	629	663	663	657	648	684	659	647	652	652	671	650	670	662	663	654	658	656	659	661	661
647	656	646	658	651	666	660	660	656	660	654	653	648	656	670	674	661	663	660	667	673	658	643	655	658	644	635	662	663	649	657	653	672	651	653	657	671	658	664	663	665	670	660	669	678	657	682	675	664	669
656	654	658	652	650	653	659	667	660	653	651	670	641	657	648	670	657	654	651	662	651	650	660	656	651	658	637	671	665	670	672	647	656	655	673	661	658	676	662	650	642	675	672	660	654	655	670	671	673	674
644	664	638	646	653	649	667	651	657	661	671	652	654	648	662	651	656	667	648	653	672	660	648	663	646	652	664	633	661	660	650	636	650	653	665	676	657	668	668	660	644	660	659	651	649	672	667	674	662	655
654	663	653	654	650	664	673	661	652	652	649	657	655	670	670	647	667	660	651	659	643	656	660	646	665	648	650	672	651	661	664	658	642	637	663	664	651	657	685	665	658	663	676	658	668	673	679	667	655	672
653	661	673	651	672	660	665	651	667	668	648	662	662	667	661	649	660	655	654	658	652	655	663	681	665	661	657	653	657	678	657	674	661	669	655	667	659	666	676	672	663	670	655	657	669	667	652	666	675	672
663	653	663	646	677	652	669	661	647	671	656	657	660	638	657	661	649	658	646	632	664	653	673	665	657	656	653	662	656	649	669	665	657	667	666	669	670	653	653	668	649	676	667	682	672	673	660	657	666	646
666	657	674	665	669	662	646	643	671	642	643	664	660	663	645	663	640	669	677	650	652	660	655	665	667	667	647	656	657	663	673	647	647	652	658	655	667	661	638	651	654	653	666	668	669	638	677	664	663	652
655	657	656	643	657	655	657	671	639	647	648	658	667	653	657	651	654	670	651	649	667	666	661	667	654	654	656	659	654	659	657	636	670	669	664	674	666	674	639	651	657	665	660	663	658	673	663	658	665	656
656	657	660	646	677	660	672	666	673	636	662	662	669	651	661	642	651	640	643	669	676	666	664	672	667	649	655	654	643	653	640	644	663	661	668	660	660	662	663	655	678	658	649	663	675	657	661	655	667	663
648	665	671	671	664	649	665	665	665	649	656	657	641	656	663	658	649	661	658	656	661	667	646	676	663	662	662	669	660	650	658	656	650	660	664	666	650	659	656	657	667	660	654	668	654	648	663	673	648	675
657	644	655	674	650	639	654	643	651	661	641	671	653	649	670	664	659	647	657	653	650	640	672	661	669	660	659	650	646	662	657	662	675	669	657	653	641	640	645	661	659	665	650	639	649	660	648	643	658	669
656	665	653	650	648	668	655	636	655	688	650	655	653	674	661	639	658	647	645	662	643	665	664	675	665	650	659	647	659	657	677	651	660	649	642	647	671	657	657	659	668	647	651	670	636	648	653	671	655	660
668	647	646	661	661	641	647	655	650	683	662	644	660	653	631	657	659	645	661	648	658	631	645	654	692	664	651	651	661	657	653	662	654	671	659	646	669	655	641	653	656	635	647	654	654	643	669	642	650	659
657	641	669	653	654	656	650	641	654	668	656	665	645	669	659	661	645	668	660	666	655	665	655	644	647	660	639	654	673	659	672	649	636	658	670	650	661	657	660	680	657	674	664	657	657	648	654	669	682	664
661	654	657	655	654	678	669	657	642	660	671	656	649	651	657	641	647	655	654	666	668	671	653	660	656	667	652	658	641	650	638	665	658	643	658	669	657	655	652	633	670	669	666	655	654	664	675	666	653	653
634	673	637	648	660	674	642	648	650	641	656	653	655	654	646	661	662	667	663	658	655	666	675	663	647	651	647	671	660	673	648	661	673	668	659	664	669	660	650	672	668	641	643	670	665	643	669	651	665	659
660	665	658	668	642	677	653	656	670	666	657	669	657	661	663	664	664	670	656	652	657	657	656	649	660	666	646	659	643	668	649	665	669	660	659	638	682	650	673	653	668	669	650	669	662	660	670	658	654	680
650	654	668	646	661	662	650	661	664	649	651	660	643	657	658	670	659	646	658	644	662	668	659	673	669	663	657	664	671	646	662	659	664	667	660	658	657	652	636	661	654	654	656	660	667	670	640	662	665	657
657	641	653	648	644	641	645	672	657	657	648	654	645	660	655	656	636	660	647	669	670	660	658	665	658	650	679	665	663	664	660	657	671	668	656	654	657	649	659	671	672	661	657	662	652	669	660	658	657	658
644	657	656	647	653	637	659	658	632	669	657	664	653	663	665	651	651	655	653	649	651	661	657	656	667	656	675	665	656	673	669	667	655	658	677	658	656	667	653	653	658	674	656	646	661	652	669	661	668	648
644	657	647	642	661	652	641	658	646	647	650	661	647	667	648	647	641	647	646	645	646	652	671	646	658	655	658	673	679	665	650	672	657	659	664	675	655	667	663	666	659	664	674	654	649	654	671	676	664	672
664	654	667	652	652	661	664	671	647	673	650	677	674	660	660	654	664	661	663	647	670	663	663	674	665	651	666	668	647	673	678	644	650	647	651	654	654	661	653	655	656	664	650	664	661	673	652	688	667	654
649	668	651	650	659	644	662	652	662	646	649	670	662	673	650	669	666	659	661	669	653	665	654	662	652	667	648	639	662	668	657	663	654	649	663	660	665	663	669	660	673	660	677	652	638	655	663	649	677	660
657	657	645	645	658	654	649	660	647	643	646	645	653	650	652	668	646	656	656	649	657	663	638	645	650	665	665	653	644	642	649	665	664	658	676	670	668	673	668	659	654	657	666	653	661	655	673	667	661	656
660	666	653	657	657	654	659	659	661	647	668	654	664	652	641	663	647	650	658	657	672	644	654	645	652	665	649	673	657	656	645	654	646	661	662	654	666	658	659	647	667	651	666	667	661	665	662	668	669	669
656	678	652	650	653	676	649	649	659	651	660	656	663	646	653	652	658	646	642	653	674	650	659	665	661	644	646	656	640	658	658	648	663	664	647	662	666	660	659	651	659	663	656	655	662	659	658	667	653	666
660	660	643	656	671	651	655	661	664	672	644	651	666	655	653	662	683	663	656	647	656	665	661	669	674	658	665	658	659	650	646	663	660	659	647	633	646	660	667	647	668	651	667	658	664	663	660	654	647	673
674	641	648	660	653	649	651	649	663	655	658	673	675	653	648	650	651	668	661	667	648	655	656	653	677	657	656	665	643	666	640	641	653	657	659	668	659	636	666	646	647	651	651	677	676	653	663	657	660	651
654	635	656	667	654	639	658	658	675	649	643	654	663	662	658	667	657	653	657	649	664	645	639	659	650	662	649	640	642	673	652	665	668	672	645	660	661	667	657	674	661	657	642	648	663	651	664	652	664	660
662	666	672	667	663	642	677	649	666	657	654	652	646	652	654	671	665	658	657	657	645	637	664	650	654	649	657	646	650	667	656	651	664	663	666	659	668	676	656	664	671	654	665	646	661	665	656	659	662	642
656	653	645	656	649	650	659	669	656	658	653	642	654	657	645	659	667	656	654	644	649	650	659	656	653	661	665	666	654	663	651	661	668	653	663	656	661	645	648	653	661	671	657	654	665	659	658	639	660	662
649	649	639	638	669	665	641	647	664	668	654	651	661	662	667	654	670	664	654	659	650	660	640	672	666	650	656	660	656	667	655	643	650	649	669	675	677	652	650	650	656	668	663	657	657	642	669	672	665	668
649	660	659	656	652	668	672	661	652	662	652	654	677	656	663	666	642	649	660	666	641	663	674	642	650	677	661	656	658	646	666	655	661	638	641	656	656	657	650	653	658	656	678	658	652	668	660	649	659	646
664	670	660	678	663	664	666	661	668	659	657	661	656	655	662	665	661	645	663	655	669	663	668	673	682	678	662	650	659	642	652	650	668	659	666	664	659	657	651	654	649	677	660	653	673	656	652	651	666	653
661	662	648	666	660	669	656	652	655	658	643	646	653	658	678	658	657	673	649	641	667	666	678	651	660	648	651	657	662	651	656	650	655	655	653	651	636	662	653	647	672	654	672	651	651	651	667	662	649	636
667	655	663	658	663	672	653	645	647	652	652	659	663	663	648	667	661	621	656	664	662	657	657	663	678	671	667	646	663	646	656	654	664	647	662	659	678	647	658	663	658	658	661	671	651	641	649	670	649	660
658	660	648	651	659	657	657	661	646	668	646	661	656	670	670	654	669	655	638	650	653	662	660	649	669	648	653	666	644	647	640	651	661	652	663	646	667	664	652	659	651	649	682	667	648	652	645	665	657	653
658	669	661	632	645	639	661	650	643	649	658	651	658	651	656	653	662	628	655	658	671	675	668	652	653	659	669	653	676	663	643	648	647	667	675	657	659	662	678	645	670	676	646	663	654	658	674	661	671	661
649	668	657	678	642	644	657	649	657	655	647	661	658	654	656	646	655	639	657	652	661	666	653	645	672	657	654	650	645	668	649	665	658	654	658	653	654	637	653	652	647	670	657	669	668	659	664	667	641	672
645	671	660	663	663	656	664	645	664	661	657	662	649	649	671	642	659	652	658	665	646	667	647	648	659	647	643	643	666	668	657	656	657	672	650	638	622	664	645	648	657	656	647	657	655	654	649	662	658	652
656	663	665	654	648	639	644	655	635	655	656	647	645	666	639	661	641	661	644	637	676	671	657	652	647	655	650	646	646	648	653	678	664	664	655	664	636	653	640	643	659	660	658	656	678	651	656	655	659	645
657	662	651	659	668	654	665	645	635	652	669	657	654	648	662	669	666	661	653	649	658	654	666	652	659	663	666	655	651	666	672	659	670	652	652	661	650	655	660	657	668	671	656	673	667	637	669	657	647	661
675	651	655	653	656	654	665	662	653	645	650	651	654	659	648	658	670	664	662	656	658	664	657	674	664	646	658	636	655	656	664	660	662	654	654	675	656	666	668	653	663	651	675	652	653	677	649	654	653	652
660	659	653	671	666	657	663	655	666	651	674	649	665	654	647	659	659	656	637	649	657	654	679	656	657	682	667	656	674	658	659	641	645	668	659	654	655	660	656	658	660	658	656	655	666	635	665	660	664	644
647	663	649	640	658	653	662	661	675	659	652	656	648	658	648	670	660	642	659	652	649	689	666	659	675	661	657	688	643	655	656	669	665	669	657	643	661	661	657	661	647	657	657	672	657	682	670	666	649	655
659	667	650	676	661	675	651	649	668	667	652	653	649	648	677	661	658	661	650	644	663	656	659	654	661	663	654	664	663	658	656	654	658	673	645	646	641	656	660	666	650	656	678	670	662	636	642	661	649	637
652	666	661	652	670	669	659	664	658	668	655	662	665	671	669	656	649	656	667	649	650	658	660	655	647	661	644	654	674	662	661	657	674	666	672	638	650	633	667	659	659	665	657	650	654	653	648	663	663	642
665	657	664	659	653	659	652	662	642	659	668	647	659	661	645	655	652	666	654	661	648	652	642	661	671	658	646	660	663	649	661	669	658	662	655	653	668	659	670	668	676	666	662	656	661	669	649	659	654	660
653	652	652	675	653	649	671	655	664	650	653	660	655	657	650	647	657	658	646	670	658	656	663	648	670	670	656	647	654	654	658	669	657	667	642	665	674	637	675	663	659	668	653	645	679	650	649	655	661	665
663	657	650	654	643	657	654	660	656	657	657	687	659	646	668	644	657	641	656	669	669	657	663	669	653	669	652	656	669	655	663	665	674	647	658	666	660	657	663	656	634	653	660	652	647	654	656	664	662	653
645	644	659	643	651	650	665	654	656	665	651	651	647	650	666	662	670	648	648	640	647	647	657	629	670	637	650	659	650	680	654	659	664	650	667	648	639	638	657	657	663	656	647	644	653	642	653	676	673	655
664	637	656	662	670	657	650	659	667	662	651	657	649	669	651	676	642	661	663	662	647	647	656	667	654	645	664	662	658	661	654	659	649	666	675	649	670	665	640	679	657	655	657	656	659	651	648	652	664	634
659	650	664	657	657	665	670	671	663	650	681	672	676	654	651	675	663	649	659	669	648	651	651	650	671	659	654	671	658	658	642	655	668	655	653	651	637	657	645	665	651	666	666	665	656	652	663	665	647	646
675	658	644	660	670	677	653	666	669	662	655	654	660	659	679	639	678	668	662	659	671	654	667	657	641	671	646	669	672	658	654	669	650	658	660	657	671	674	657	645	657	658	652	648	657	673	658	653	657	661
647	666	665	657	661	675	658	652	653	647	650	646	648	670	651	657	643	665	648	655	642	656	646	656	654	642	656	656	650	665	663	645	647	653	658	665	656	668	654	673	675	676	658	675	665	647	655	658	652	654
653	650	634	658	664	660	655	644	664	669	645	650	660	636	672	650	660	644	655	666	659	675	670	664	660	657	660	664	638	651	660	646	653	658	657	637	660	660	656	657	653	661	654	672	654	675	662	663	654	657
646	644	650	674	653	652	642	668	667	642	655	650	663	652	653	657	653	658	658	647	654	636	655	657	652	655	645	666	639	644	645	655	661	658	651	661	653	653	651	661	658	650	652	683	665	655	662	655	643	662
641	652	640	651	668	639	669	661	640	655	651	659	657	669	646	666	648	648	643	649	649	640	649	654	655	682	661	660	661	671	659	657	654	651	660	669	663	656	681	658	657	659	670	654	658	663	653	664	653	648
645	671	649	660	658	673	658	663	651	660	655	652	667	657	649	649	656	638	657	634	646	640	676	665	663	653	636	667	644	657	651	657	650	656	664	650	668	657	669	659	665	657	657	661	650	649	652	662	665	648
642	661	649	659	659	646	649	666	661	650	648	648	652	658	660	653	655	647	639	635	635	649	661	647	664	658	644	674	673	667	630	676	648	667	656	674	648	662	656	647	643	665	667	673	650	650	656	643	650	658
650	650	659	655	675	660	644	667	655	672	658	666	649	663	670	658	659	656	658	666	661	659	655	659	661	653	654	645	651	657	675	677	664	645	669	648	657	665	656	653	656	646	696	640	635	672	641	660	663	655
652	658	667	656	643	668	650	644	666	655	668	673	669	655	659	650	657	669	678	648	661	657	651	650	655	645	673	650	655	653	640	660	654	674	656	667	647	669	670	659	656	671	653	647	638	663	656	648	649	656
658	653	655	639	651	655	644	656	654	657	674	665	665	647	662	649	653	651	672	664	665	656	653	636	683	658	649	664	671	662	652	642	665	649	638	658	662	660	651	663	659	636	655	663	666	648	662	643	671	646
657	641	647	651	633	677	657	654	669	653	654	650	641	650	684	652	663	648	637	650	653	649	639	639	661	647	663	655	651	661	656	657	658	655	656	677	659	653	625	656	648	642	652	667	645	640	635	647	663	675
661	671	649	674	660	670	655	666	642	642	677	655	659	669	667	667	658	660	666	669	653	659	642	665	657	645	661	668	634	653	663	665	659	659	676	648	664	667	649	655	652	657	661	655	666	649	674	642	656	650
667	647	669	649	655	662	659	652	638	657	653	645	646	652	672	666	658	656	649	656	654	659	650	644	644	656	678	669	665	678	648	646	662	667	665	668	638	669	653	647	651	657	652	641	653	650	660	650	647	646
660	662	645	662	664	647	659	646	654	651	646	672	640	647	658	652	640	649	661	658	650	657	665	653	667	652	641	654	655	677	655	656	654	662	644	655	654	656	659	669	662	669	671	652	679	651	659	640	645	674
656	672	645	661	656	668	657	674	655	646	648	662	671	642	662	665	658	650	666	669	666	648	664	645	666	662	656	650	653	652	654	653	664	662	673	652	651	659	649	667	668	647	665	657	664	654	672	655	668	655
662	666	651	657	667	658	651	655	669	660	655	640	663	656	658	658	652	657	643	646	668	670	657	650	663	657	660	641	644	667	674	659	650	656	669	645	670	646	652	655	652	644	668	669	661	663	656	664	644	668
667	670	665	680	656	673	654	669	648	661	645	643	666	651	651	647	666	666	661	640	650	652	670	652	659	666	653	668	661	665	649	660	660	664	648	658	653	668	668	649	655	646	662	660	670	659	650	657	625	648
654	656	646	648	669	643	643	672	659	641	652	642	666	657	651	651	671	649	656	670	661	648	670	646	655	670	652	660	642	637	652	651	670	666	650	652	659	655	654	658	651	651	631	648	658	654	652	666	647	652
667	657	655	652	676	662	650	655	663	676	639	653	652	651	638	648	660	631	638	659	650	675	666	660	658	651	661	663	643	653	643	679	653	664	655	650	656	645	649	646	647	654	652	657	658	649	654	652	644	667
653	663	680	657	649	667	652	647	670	666	644	645	651	655	654	646	661	678	666	637	639	675	670	661	637	666	657	656	664	656	652	651	667	653	661	663	639	655	657	648	662	662	651	650	665	654	635	645	676	656
647	651	647	658	657	665	658	660	647	654	650	658	644	659	647	658	659	674	649	672	666	657	648	660	641	666	674	657	667	663	643	657	650	665	660	659	657	634	660	638	655	650	651	670	657	664	651	637	667	647
644	646	650	647	649	662	660	659	651	651	674	655	659	662	662	660	662	656	663	644	638	653	654	665	650	676	650	673	651	655	656	653	661	654	664	671	666	662	658	647	644	644	657	655	657	657	663	656	647	654
656	661	634	642	665	646	664	663	660	646	658	663	658	644	653	650	661	655	662	658	642	640	644	654	653	659	648	652	658	673	658	634	664	651	658	667	669	650	667	658	647	643	655	646	641	651	628	643	642	648
647	667	645	648	654	652	667	656	646	657	640	655	660	659	656	649	663	648	618	652	648	654	649	652	667	662	661	648	659	662	659	654	655	660	652	646	660	656	673	636	647	646	663	645	644	639	644	643	647	658
[truncated: 250 more columns]
