# Supplementary material for: Benign ferroelastic twin boundaries in halide perovskites for charge carrier transport and recombination
Source: Nat Commun. 2020 May 5;11:2215. doi: 10.1038/s41467-020-16075-1 (PMC7200693; doi:10.1038/s41467-020-16075-1)
Supplement: Supplementary file 4 — Source Data [file 41467_2020_16075_MOESM4_ESM.zip › Source data/Supplementary Figure S5.xls]

## Sheet: sheet 1
Supplementary Figure S5
t (ns)	counts
0	1
0.256	3
0.512	6
0.768	1
1.024	5
1.28	4
1.536	2
1.792	4
2.048	1
2.304	2
2.56	2
2.816	3
3.072	3
3.328	4
3.584	3
3.84	3
4.096	3
4.352	3
4.608	3
4.864	3
5.12	2
5.376	2
5.632	3
5.888	4
6.144	3
6.4	5
6.656	4
6.912	7
7.168	1
7.424	4
7.68	0
7.936	5
8.192	3
8.448	0
8.704	3
8.96	3
9.216	3
9.472	1
9.728	4
9.984	8
10.24	5
10.496	4
10.752	8
11.008	2
11.264	0
11.52	4
11.776	3
12.032	4
12.288	4
12.544	2
12.8	6
13.056	1
13.312	5
13.568	4
13.824	3
14.08	5
14.336	4
14.592	2
14.848	2
15.104	7
15.36	3
15.616	2
15.872	5
16.128	4
16.384	1
16.64	5
16.896	4
17.152	6
17.408	3
17.664	2
17.92	4
18.176	3
18.432	7
18.688	5
18.944	5
19.2	2
19.456	0
19.712	2
19.968	2
20.224	0
20.48	3
20.736	3
20.992	3
21.248	2
21.504	2
21.76	2
22.016	4
22.272	3
22.528	2
22.784	4
23.04	6
23.296	2
23.552	4
23.808	5
24.064	2
24.32	2
24.576	1
24.832	3
25.088	2
25.344	3
25.6	1
25.856	3
26.112	2
26.368	3
26.624	4
26.88	3
27.136	1
27.392	1
27.648	3
27.904	3
28.16	1
28.416	0
28.672	2
28.928	4
29.184	6
29.44	6
29.696	5
29.952	4
30.208	3
30.464	1
30.72	3
30.976	1
31.232	2
31.488	3
31.744	4
32	2
32.256	4
32.512	2
32.768	3
33.024	3
33.28	2
33.536	2
33.792	3
34.048	3
34.304	3
34.56	1
34.816	5
35.072	2
35.328	77
35.584	6637
35.84	22981
36.096	23646
36.352	19116
36.608	15045
36.864	11759
37.12	9202
37.376	7127
37.632	5743
37.888	4833
38.144	3816
38.4	3124
38.656	2775
38.912	2282
39.168	1913
39.424	1650
39.68	1409
39.936	1185
40.192	1003
40.448	951
40.704	807
40.96	716
41.216	675
41.472	539
41.728	520
41.984	480
42.24	422
42.496	386
42.752	329
43.008	300
43.264	332
43.52	258
43.776	226
44.032	238
44.288	232
44.544	203
44.8	197
45.056	192
45.312	151
45.568	180
45.824	143
46.08	143
46.336	136
46.592	136
46.848	129
47.104	123
47.36	96
47.616	94
47.872	98
48.128	109
48.384	99
48.64	83
48.896	109
49.152	101
49.408	89
49.664	75
49.92	93
50.176	81
50.432	80
50.688	82
50.944	87
51.2	73
51.456	93
51.712	80
51.968	93
52.224	91
52.48	63
52.736	64
52.992	68
53.248	76
53.504	72
53.76	66
54.016	48
54.272	62
54.528	58
54.784	64
55.04	57
55.296	56
55.552	65
55.808	55
56.064	46
56.32	55
56.576	39
56.832	53
57.088	48
57.344	42
57.6	47
57.856	58
58.112	50
58.368	57
58.624	47
58.88	49
59.136	41
59.392	39
59.648	48
59.904	40
60.16	52
60.416	45
60.672	47
60.928	43
61.184	40
61.44	46
61.696	47
61.952	43
62.208	34
62.464	26
62.72	30
62.976	42
63.232	32
63.488	45
63.744	28
64	30
64.256	28
64.512	34
64.768	32
65.024	42
65.28	35
65.536	36
65.792	32
66.048	29
66.304	30
66.56	24
66.816	42
67.072	36
67.328	22
67.584	24
67.84	27
68.096	26
68.352	29
68.608	34
68.864	26
69.12	35
69.376	19
69.632	29
69.888	24
70.144	17
70.4	31
70.656	29
70.912	31
71.168	24
71.424	22
71.68	39
71.936	20
72.192	17
72.448	31
72.704	30
72.96	28
73.216	25
73.472	16
73.728	19
73.984	27
74.24	30
74.496	20
74.752	21
75.008	27
75.264	27
75.52	12
75.776	19
76.032	22
76.288	23
76.544	15
76.8	20
77.056	21
77.312	18
77.568	14
77.824	21
78.08	21
78.336	20
78.592	17
78.848	16
79.104	20
79.36	24
79.616	30
79.872	18
80.128	26
80.384	21
80.64	29
80.896	22
81.152	27
81.408	16
81.664	25
81.92	18
82.176	21
82.432	23
82.688	17
82.944	21
83.2	21
83.456	19
83.712	24
83.968	17
84.224	22
84.48	23
84.736	22
84.992	26
85.248	43
85.504	45
85.76	33
86.016	30
86.272	17
86.528	30
86.784	26
87.04	29
87.296	23
87.552	18
87.808	22
88.064	18
88.32	25
88.576	18
88.832	20
89.088	22
89.344	19
89.6	17
89.856	19
90.112	25
90.368	17
90.624	13
90.88	16
91.136	13
91.392	9
91.648	18
91.904	11
92.16	18
92.416	23
92.672	16
92.928	9
93.184	17
93.44	15
93.696	15
93.952	18
94.208	15
94.464	15
94.72	18
94.976	21
95.232	14
95.488	13
95.744	17
96	18
96.256	17
96.512	12
96.768	10
97.024	17
97.28	18
97.536	11
97.792	13
98.048	16
98.304	11
98.56	9
98.816	20
99.072	19
99.328	11
99.584	17
99.84	16
100.096	11
100.352	19
100.608	12
100.864	15
101.12	11
101.376	11
101.632	6
101.888	7
102.144	11
102.4	12
102.656	14
102.912	10
103.168	19
103.424	19
103.68	14
103.936	7
104.192	13
104.448	15
104.704	17
104.96	17
105.216	15
105.472	16
105.728	17
105.984	14
106.24	11
106.496	15
106.752	7
107.008	11
107.264	12
107.52	10
107.776	11
108.032	17
108.288	18
108.544	15
108.8	11
109.056	13
109.312	20
109.568	13
109.824	17
110.08	12
110.336	12
110.592	9
110.848	10
111.104	11
111.36	9
111.616	6
111.872	11
112.128	8
112.384	9
112.64	17
112.896	12
113.152	12
113.408	14
113.664	13
113.92	12
114.176	9
114.432	13
114.688	8
114.944	10
115.2	10
115.456	14
115.712	8
115.968	13
116.224	10
116.48	12
116.736	11
116.992	7
117.248	11
117.504	5
117.76	7
118.016	7
118.272	12
118.528	14
118.784	9
119.04	16
119.296	9
119.552	10
119.808	12
120.064	10
120.32	14
120.576	11
120.832	8
121.088	14
121.344	5
121.6	10
121.856	15
122.112	12
122.368	7
122.624	9
122.88	5
123.136	9
123.392	9
123.648	5
123.904	14
124.16	14
124.416	10
124.672	7
124.928	12
125.184	5
125.44	11
125.696	11
125.952	12
126.208	10
126.464	10
126.72	12
126.976	13
127.232	13
127.488	9
127.744	14
128	11
128.256	13
128.512	16
128.768	15
129.024	13
129.28	14
129.536	10
129.792	17
130.048	18
130.304	16
130.56	11
130.816	10
131.072	9
131.328	12
131.584	6
131.84	9
132.096	15
132.352	9
132.608	7
132.864	12
133.12	10
133.376	7
133.632	11
133.888	11
134.144	10
134.4	15
134.656	14
134.912	11
135.168	11
135.424	13
135.68	8
135.936	10
136.192	11
136.448	8
136.704	11
136.96	16
137.216	10
137.472	7
137.728	8
137.984	9
138.24	14
138.496	9
138.752	16
139.008	11
139.264	9
139.52	11
139.776	14
140.032	8
140.288	10
140.544	9
140.8	9
141.056	7
141.312	14
141.568	10
141.824	11
142.08	11
142.336	7
142.592	10
142.848	9
143.104	9
143.36	10
143.616	8
143.872	10
144.128	5
144.384	8
144.64	5
144.896	9
145.152	14
145.408	6
145.664	9
145.92	11
146.176	9
146.432	10
146.688	13
146.944	9
147.2	14
147.456	5
147.712	8
147.968	19
148.224	11
148.48	10
148.736	13
148.992	5
149.248	11
149.504	10
149.76	8
150.016	10
150.272	11
150.528	9
150.784	4
151.04	9
151.296	13
151.552	16
151.808	9
152.064	13
152.32	11
152.576	14
152.832	9
153.088	9
153.344	11
153.6	13
153.856	14
154.112	10
154.368	11
154.624	6
154.88	8
155.136	15
155.392	4
155.648	6
155.904	7
156.16	7
156.416	9
156.672	13
156.928	11
157.184	8
157.44	8
157.696	7
157.952	12
158.208	6
158.464	7
158.72	4
158.976	11
159.232	6
159.488	7
159.744	11
160	5
160.256	13
160.512	8
160.768	11
161.024	5
161.28	10
161.536	7
161.792	6
162.048	6
162.304	12
162.56	12
162.816	9
163.072	13
163.328	9
163.584	8
163.84	5
164.096	8
164.352	13
164.608	10
164.864	9
165.12	8
165.376	6
165.632	12
165.888	10
166.144	10
166.4	5
166.656	7
166.912	8
167.168	12
167.424	5
167.68	9
167.936	10
168.192	9
168.448	10
168.704	11
168.96	9
169.216	8
169.472	7
169.728	4
169.984	7
170.24	10
170.496	7
170.752	10
171.008	8
171.264	7
171.52	8
171.776	9
172.032	7
172.288	5
172.544	5
172.8	11
173.056	6
173.312	11
173.568	7
173.824	9
174.08	6
174.336	11
174.592	8
174.848	12
175.104	7
175.36	8
175.616	7
175.872	6
176.128	16
176.384	9
176.64	10
176.896	8
177.152	6
177.408	10
177.664	5
177.92	10
178.176	7
178.432	12
178.688	5
178.944	3
179.2	9
179.456	11
179.712	9
179.968	6
180.224	7
180.48	11
180.736	11
180.992	6
181.248	9
181.504	7
181.76	8
182.016	8
182.272	7
182.528	5
182.784	5
183.04	7
183.296	3
183.552	8
183.808	9
184.064	5
184.32	8
184.576	11
184.832	10
185.088	6
185.344	7
185.6	7
185.856	7
186.112	10
186.368	10
186.624	6
186.88	3
187.136	4
187.392	9
187.648	11
187.904	7
188.16	13
188.416	6
188.672	10
188.928	6
189.184	8
189.44	6
189.696	8
189.952	4
190.208	9
190.464	7
190.72	7
190.976	5
191.232	6
191.488	4
191.744	8
192	7
192.256	6
192.512	3
192.768	3
193.024	9
193.28	12
193.536	6
193.792	10
194.048	6
194.304	3
194.56	5
194.816	7
195.072	2
195.328	8
195.584	9
195.84	7
196.096	7
196.352	7
196.608	6
196.864	3
197.12	2
197.376	4
197.632	11
197.888	3
198.144	6
198.4	7
198.656	8
198.912	4
199.168	6
199.424	4
199.68	8
199.936	5
200.192	5
200.448	3
200.704	4
200.96	5
201.216	10
201.472	7
201.728	2
201.984	6
202.24	11
202.496	3
202.752	7
203.008	3
203.264	6
203.52	8
203.776	4
204.032	9
204.288	3
204.544	4
204.8	2
205.056	8
205.312	3
205.568	7
205.824	7
206.08	6
206.336	8
206.592	3
206.848	7
207.104	9
207.36	3
207.616	2
207.872	5
208.128	5
208.384	7
208.64	11
208.896	7
209.152	8
209.408	4
209.664	7
209.92	5
210.176	8
210.432	5
210.688	4
210.944	9
211.2	6
211.456	8
211.712	6
211.968	0
212.224	9
212.48	6
212.736	7
212.992	3
213.248	6
213.504	11
213.76	10
214.016	7
214.272	3
214.528	12
214.784	7
215.04	7
215.296	6
215.552	3
215.808	6
216.064	5
216.32	5
216.576	12
216.832	9
217.088	3
217.344	2
217.6	9
217.856	5
218.112	5
218.368	7
218.624	3
218.88	15
219.136	6
219.392	7
219.648	6
219.904	6
220.16	6
220.416	5
220.672	8
220.928	6
221.184	6
221.44	4
221.696	6
221.952	6
222.208	5
222.464	13
222.72	8
222.976	5
223.232	9
223.488	5
223.744	9
224	7
224.256	5
224.512	6
224.768	10
225.024	9
225.28	8
225.536	9
225.792	10
226.048	10
226.304	8
226.56	7
226.816	9
227.072	4
227.328	4
227.584	7
227.84	7
228.096	3
228.352	8
228.608	7
228.864	14
229.12	6
229.376	11
229.632	5
229.888	2
230.144	9
230.4	2
230.656	5
230.912	4
231.168	6
231.424	9
231.68	6
231.936	6
232.192	7
232.448	5
232.704	7
232.96	8
233.216	11
233.472	4
233.728	5
233.984	6
234.24	7
234.496	5
234.752	5
235.008	8
235.264	6
235.52	5
235.776	6
236.032	7
236.288	6
236.544	3
236.8	3
237.056	7
237.312	4
237.568	4
237.824	5
238.08	4
238.336	5
238.592	3
238.848	8
239.104	5
239.36	3
239.616	4
239.872	10
240.128	4
240.384	5
240.64	5
240.896	4
241.152	2
241.408	7
241.664	5
241.92	3
242.176	5
242.432	3
242.688	7
242.944	10
243.2	3
243.456	5
243.712	2
243.968	6
244.224	3
244.48	9
244.736	7
244.992	5
245.248	4
245.504	11
245.76	4
246.016	4
246.272	5
246.528	7
246.784	9
247.04	5
247.296	2
247.552	8
247.808	3
248.064	9
248.32	6
248.576	1
248.832	5
249.088	3
249.344	9
249.6	4
249.856	6
250.112	6
250.368	4
250.624	3
250.88	7
251.136	5
251.392	3
251.648	8
251.904	5
252.16	4
252.416	3
252.672	8
252.928	3
253.184	3
253.44	9
253.696	6
253.952	6
254.208	6
254.464	4
254.72	6
254.976	6
255.232	5
255.488	3
255.744	3
256	5
256.256	5
256.512	5
256.768	5
257.024	5
257.28	1
257.536	5
257.792	4
258.048	9
258.304	9
258.56	7
258.816	3
259.072	3
259.328	5
259.584	1
259.84	5
260.096	5
260.352	4
260.608	3
260.864	3
261.12	8
261.376	7
261.632	4
261.888	6
262.144	2
262.4	8
262.656	1
262.912	5
263.168	2
263.424	5
263.68	5
263.936	7
264.192	8
264.448	7
264.704	5
264.96	6
265.216	4
265.472	4
265.728	6
265.984	5
266.24	5
266.496	5
266.752	2
267.008	5
267.264	3
267.52	6
267.776	5
268.032	3
268.288	3
268.544	7
268.8	5
269.056	7
269.312	9
269.568	9
269.824	3
270.08	5
270.336	4
270.592	1
270.848	4
271.104	9
271.36	3
271.616	6
271.872	1
272.128	4
272.384	5
272.64	7
272.896	4
273.152	3
273.408	4
273.664	5
273.92	7
274.176	5
274.432	5
274.688	4
274.944	3
275.2	8
275.456	3
275.712	8
275.968	4
276.224	5
276.48	2
276.736	2
276.992	7
277.248	4
277.504	5
277.76	6
278.016	2
278.272	0
278.528	6
278.784	4
279.04	2
279.296	3
279.552	7
279.808	12
280.064	9
280.32	2
280.576	7
280.832	6
281.088	5
281.344	8
281.6	4
281.856	4
282.112	4
282.368	2
282.624	4
282.88	8
283.136	5
283.392	5
283.648	5
283.904	7
284.16	3
284.416	8
284.672	6
284.928	5
285.184	3
285.44	6
285.696	3
285.952	3
286.208	2
286.464	5
286.72	5
286.976	1
287.232	3
287.488	6
287.744	3
288	3
288.256	4
288.512	1
288.768	2
289.024	3
289.28	6
289.536	10
289.792	4
290.048	5
290.304	7
290.56	6
290.816	2
291.072	3
291.328	5
291.584	4
291.84	8
292.096	6
292.352	6
292.608	6
292.864	7
293.12	5
293.376	4
293.632	4
293.888	5
294.144	7
294.4	5
294.656	6
294.912	8
295.168	3
295.424	4
295.68	3
295.936	6
296.192	1
296.448	2
296.704	3
296.96	7
297.216	0
297.472	3
297.728	5
297.984	2
298.24	10
298.496	3
298.752	3
299.008	5
299.264	7
299.52	3
299.776	2
300.032	9
300.288	4
300.544	3
300.8	5
301.056	9
301.312	5
301.568	4
301.824	8
302.08	4
302.336	2
302.592	4
302.848	6
303.104	6
303.36	10
303.616	2
303.872	5
304.128	4
304.384	6
304.64	3
304.896	3
305.152	5
305.408	1
305.664	5
305.92	3
306.176	8
306.432	3
306.688	2
306.944	6
307.2	4
307.456	3
307.712	4
307.968	5
308.224	2
308.48	2
308.736	6
308.992	8
309.248	4
309.504	4
309.76	1
310.016	7
310.272	5
310.528	5
310.784	5
311.04	7
311.296	6
311.552	4
311.808	4
312.064	6
312.32	6
312.576	3
312.832	1
313.088	4
313.344	6
313.6	3
313.856	3
314.112	8
314.368	6
314.624	3
314.88	3
315.136	4
315.392	4
315.648	4
315.904	3
316.16	5
316.416	8
316.672	2
316.928	6
317.184	3
317.44	3
317.696	9
317.952	1
318.208	4
318.464	6
318.72	6
318.976	4
319.232	6
319.488	4
319.744	4
320	3
320.256	3
320.512	9
320.768	4
321.024	5
321.28	5
321.536	4
321.792	5
322.048	5
322.304	5
322.56	5
322.816	6
323.072	8
323.328	9
323.584	1
323.84	2
324.096	4
324.352	4
324.608	3
324.864	3
325.12	2
325.376	1
325.632	4
325.888	2
326.144	3
326.4	5
326.656	4
326.912	5
327.168	2
327.424	3
327.68	3
327.936	6
328.192	7
328.448	5
328.704	2
328.96	3
329.216	2
329.472	4
329.728	1
329.984	6
330.24	4
330.496	3
330.752	3
331.008	2
331.264	7
331.52	4
331.776	5
332.032	2
332.288	6
332.544	4
332.8	5
333.056	4
333.312	3
333.568	2
333.824	2
334.08	1
334.336	0
334.592	1
334.848	1
335.104	3
335.36	8
335.616	0
335.872	5
336.128	2
336.384	1
336.64	2
336.896	6
337.152	2
337.408	4
337.664	7
337.92	3
338.176	4
338.432	6
338.688	1
338.944	2
339.2	5
339.456	3
339.712	2
339.968	2
340.224	4
340.48	1
340.736	3
340.992	5
341.248	4
341.504	4
341.76	3
342.016	4
342.272	4
342.528	5
342.784	3
343.04	2
343.296	7
343.552	5
343.808	4
344.064	5
344.32	5
344.576	7
344.832	3
345.088	4
345.344	0
345.6	4
345.856	7
346.112	4
346.368	4
346.624	2
346.88	3
347.136	3
347.392	3
347.648	3
347.904	7
348.16	2
348.416	1
348.672	5
348.928	5
349.184	4
349.44	6
349.696	3
349.952	3
350.208	3
350.464	2
350.72	4
350.976	4
351.232	2
351.488	6
351.744	3
352	1
352.256	4
352.512	5
352.768	3
353.024	1
353.28	5
353.536	1
353.792	3
354.048	4
354.304	5
354.56	5
354.816	3
355.072	9
355.328	4
355.584	2
355.84	2
356.096	4
356.352	1
356.608	4
356.864	3
357.12	2
357.376	3
357.632	3
357.888	7
358.144	4
358.4	1
358.656	7
358.912	4
359.168	1
359.424	3
359.68	3
359.936	3
360.192	1
360.448	0
360.704	8
360.96	4
361.216	5
361.472	4
361.728	5
361.984	3
362.24	3
362.496	4
362.752	2
363.008	7
363.264	5
363.52	3
363.776	4
364.032	4
364.288	3
364.544	7
364.8	5
365.056	2
365.312	4
365.568	5
365.824	3
366.08	1
366.336	4
366.592	4
366.848	5
367.104	2
367.36	5
367.616	4
367.872	5
368.128	1
368.384	3
368.64	6
368.896	1
369.152	5
369.408	6
369.664	3
369.92	3
370.176	6
370.432	4
370.688	3
370.944	2
371.2	2
371.456	2
371.712	3
371.968	2
372.224	2
372.48	2
372.736	1
372.992	1
373.248	4
373.504	3
373.76	2
374.016	5
374.272	1
374.528	2
374.784	3
375.04	5
375.296	3
375.552	5
375.808	3
376.064	0
376.32	1
376.576	0
376.832	4
377.088	2
377.344	0
377.6	4
377.856	2
378.112	4
378.368	3
378.624	4
378.88	2
379.136	4
379.392	7
379.648	3
379.904	6
380.16	3
380.416	5
380.672	3
380.928	2
381.184	2
381.44	3
381.696	5
381.952	5
382.208	3
382.464	4
382.72	3
382.976	3
383.232	4
383.488	4
383.744	1
384	7
384.256	4
384.512	2
384.768	4
385.024	2
385.28	2
385.536	1
385.792	3
386.048	3
386.304	4
386.56	6
386.816	7
387.072	1
387.328	1
387.584	1
387.84	1
388.096	5
388.352	5
388.608	4
388.864	3
389.12	3
389.376	2
389.632	3
389.888	5
390.144	3
390.4	4
390.656	7
390.912	5
391.168	7
391.424	6
391.68	2
391.936	0
392.192	3
392.448	3
392.704	5
392.96	4
393.216	2
393.472	2
393.728	3
393.984	4
394.24	1
394.496	4
394.752	0
395.008	3
395.264	5
395.52	2
395.776	3
396.032	5
396.288	8
396.544	2
396.8	2
397.056	4
397.312	2
397.568	2
397.824	4
398.08	2
398.336	4
398.592	6
398.848	2
399.104	4
399.36	3
399.616	4
