# Supplementary material for: Benign ferroelastic twin boundaries in halide perovskites for charge carrier transport and recombination
Source: Nat Commun. 2020 May 5;11:2215. doi: 10.1038/s41467-020-16075-1 (PMC7200693; doi:10.1038/s41467-020-16075-1)
Supplement: Supplementary file 4 — Source Data [file 41467_2020_16075_MOESM4_ESM.zip › Source data/Figure 2.xlsx]

## Sheet: Sheet1
Figure 2
Figure ( b)						Figure (d)
Distance (μm)	Photocurrent (nA)					Distance (μm)	Photocurrent (a.u.)
	0.1 V	0.25 V	0.5 V	1 V			With continuous electric field	With electric field discontinuity
-19	-0.0036	0.0049	0.0049	0.0061		1	0.43233	0.34561
-18	-0.0036	0.0037	0.0049	0.0037		2	0.44102	0.35252
-17	-0.0049	0.0024	0.0061	0.0049		3	0.44961	0.35931
-16	-0.0036	0.0049	0.0061	0.0061		4	0.4581	0.36596
-15	-0.0024	0.0037	0.0049	0.0049		5	0.4665	0.37248
-14	-0.0036	0.0024	0.0049	0.0049		6	0.4748	0.37886
-13	-0.0036	0.0037	0.0049	0.0049		7	0.48301	0.38511
-12	-0.0036	0.0037	0.0049	0.0061		8	0.49112	0.39122
-11	-0.0024	0.0049	0.0061	0.0085		9	0.49913	0.3972
-10	-0.0036	0.0037	0.0049	0.0061		10	0.50705	0.40303
-9	-0.0036	0.0037	0.0061	0.0061		11	0.51487	0.40873
-8	-0.0049	0.0037	0.0049	0.0073		12	0.52259	0.41428
-7	-0.0061	0.0037	0.0037	0.0085		13	0.53021	0.4197
-6	-0.0036	0.0049	0.0049	0.0085		14	0.53774	0.42497
-5	-0.0036	0.0049	0.0049	0.0098		15	0.54517	0.43009
-4	-0.0012	0.0037	0.0061	0.011		16	0.5525	0.43508
-3	-0.0024	0.0037	0.0073	0.0122		17	0.55973	0.43991
-2	-0.0024	0.0049	0.0073	0.0147		18	0.56686	0.44459
-1	-0.0024	0.0061	0.0085	0.0159		19	0.57389	0.44913
0	-0.0024	0.0061	0.0085	0.0183		20	0.58082	0.45352
1	-0.0012	0.0061	0.0085	0.0208		21	0.58765	0.45775
2	0	0.0073	0.0122	0.0208		22	0.59438	0.46183
3	-0.0024	0.0061	0.0122	0.0244		23	0.60101	0.46575
4	0	0.0073	0.0122	0.0281		24	0.60754	0.46952
5	-0.0036	0.0085	0.0122	0.0281		25	0.61396	0.47313
6	-0.0036	0.0049	0.0122	0.0281		26	0.62028	0.47786
7	-0.0036	0.0085	0.0122	0.0317		27	0.6265	0.48639
8	-0.0049	0.0098	0.0159	0.0342		28	0.63262	0.49494
9	-0.0036	0.0085	0.0159	0.0317		29	0.63863	0.50352
10	-0.0036	0.0098	0.0171	0.0342		30	0.64453	0.51214
11	-0.0036	0.011	0.0159	0.0366		31	0.65033	0.5208
12	-0.0036	0.0098	0.0171	0.0391		32	0.65603	0.52952
13	-0.0024	0.0098	0.0171	0.0391		33	0.66162	0.53831
14	-0.0036	0.0098	0.0195	0.0403		34	0.6671	0.54717
15	-0.0036	0.0085	0.022	0.0415		35	0.67247	0.55611
16	-0.0024	0.011	0.0208	0.0452		36	0.67773	0.56515
17	-0.0024	0.0098	0.0208	0.0464		37	0.68288	0.57429
18	-0.0012	0.011	0.022	0.0476		38	0.68792	0.58356
19	-0.0012	0.011	0.0244	0.0501		39	0.69285	0.59295
20	0	0.0098	0.0256	0.0513		40	0.69767	0.60249
21	-0.0024	0.0122	0.0256	0.0537		41	0.70238	0.61218
22	-0.0012	0.011	0.0269	0.0549		42	0.70697	0.62204
23	-0.0012	0.0122	0.0269	0.0586		43	0.71145	0.63208
24	0	0.0122	0.0281	0.0586		44	0.71581	0.64233
25	-0.0024	0.0147	0.0293	0.0611		45	0.72005	0.65278
26	0	0.0098	0.0293	0.0623		46	0.72418	0.66347
27	0	0.011	0.0305	0.0623		47	0.72819	0.67441
28	-0.0012	0.0122	0.0305	0.0647		48	0.73208	0.68561
29	-0.0012	0.0122	0.033	0.0659		49	0.73584	0.6971
30	0	0.0134	0.033	0.0659		50	0.73949	0.70889
31	-0.0012	0.0134	0.0317	0.0659		51	0.74301	0.71641
32	0	0.0134	0.0317	0.0672		52	0.74641	0.71933
33	-0.0012	0.0134	0.0342	0.0708		53	0.74968	0.72214
34	0	0.011	0.0366	0.0733		54	0.75282	0.72485
35	-0.0012	0.0159	0.0366	0.0745		55	0.75584	0.72745
36	0	0.0134	0.0366	0.0745		56	0.75873	0.72993
37	0	0.0147	0.0379	0.0769		57	0.76148	0.73231
38	-0.0024	0.0147	0.0391	0.0781		58	0.76411	0.73457
39	0	0.0147	0.0391	0.0794		59	0.7666	0.73672
40	0	0.0147	0.0403	0.0818		60	0.76895	0.73876
41	0.0012	0.0147	0.0415	0.083		61	0.77117	0.74069
42	0	0.0159	0.0415	0.0842		62	0.77325	0.7425
43	0.0012	0.0159	0.0427	0.0842		63	0.77519	0.74419
44	0	0.0171	0.0427	0.0867		64	0.77699	0.74577
45	0	0.0171	0.044	0.0855		65	0.77865	0.74723
46	0	0.0159	0.0452	0.0879		66	0.78016	0.74857
47	0	0.0171	0.0452	0.0891		67	0.78152	0.74979
48	0	0.0183	0.0452	0.0904		68	0.78274	0.75089
49	0.0012	0.0195	0.0476	0.0928		69	0.7838	0.75187
50	-0.0012	0.0183	0.0464	0.0928		70	0.78472	0.75272
51	0.0012	0.0183	0.0464	0.0952		71	0.78548	0.75346
52	0	0.0208	0.0476	0.094		72	0.78608	0.75407
53	-0.0012	0.0195	0.0513	0.0977		73	0.78653	0.75455
54	0.0012	0.0195	0.0513	0.0989		74	0.78681	0.75491
55	0	0.0208	0.0525	0.1013		75	0.78693	0.75514
56	0	0.022	0.0537	0.1038		76	0.78689	0.75529
57	0.0012	0.0232	0.0562	0.1074		77	0.78668	0.75529
58	0	0.0244	0.0574	0.1099		78	0.78631	0.75513
59	0.0025	0.0256	0.0574	0.1111		79	0.78576	0.75479
60	0	0.0256	0.0611	0.1148		80	0.78504	0.75427
61	0.0012	0.0256	0.0598	0.116		81	0.78414	0.75358
62	0.0037	0.0269	0.0635	0.1172		82	0.78306	0.75271
63	0.0025	0.0269	0.0647	0.1221		83	0.7818	0.75165
64	0.0012	0.0281	0.0647	0.1245		84	0.78036	0.75041
65	0.0025	0.0305	0.0659	0.1245		85	0.77873	0.74899
66	0.0037	0.0305	0.0684	0.1282		86	0.77691	0.74737
67	0.0012	0.0305	0.0672	0.1306		87	0.7749	0.74555
68	0.0012	0.0317	0.0672	0.1343		88	0.7727	0.74355
69	0.0037	0.033	0.0684	0.1319		89	0.77029	0.74134
70	0.0025	0.0317	0.0672	0.1355		90	0.76769	0.73893
71	0.0012	0.033	0.0696	0.1392		91	0.76488	0.73631
72	0.0025	0.0354	0.072	0.1392		92	0.76186	0.73349
73	0.0037	0.0342	0.0708	0.1429		93	0.75864	0.73045
74	0.0037	0.0354	0.0733	0.1465		94	0.7552	0.7272
75	0.0037	0.0366	0.0745	0.1477		95	0.75154	0.72373
76	0.0061	0.0391	0.0745	0.1502		96	0.74766	0.72004
77	0.0049	0.0366	0.0781	0.1551		97	0.74356	0.71612
78	0.0049	0.0391	0.0794	0.1587		98	0.73923	0.71198
79	0.0049	0.0415	0.0806	0.1636		99	0.73467	0.7076
80	0.0074	0.0415	0.0818	0.1661		100	0.72987	0.70299
81	0.0061	0.0427	0.0818	0.1697
82	0.0098	0.044	0.0855	0.1734
83	0.0098	0.0464	0.0842	0.1783
84	0.0074	0.0452	0.0867	0.1819
85	0.0122	0.0464	0.0891	0.1844
86	0.011	0.0488	0.0891	0.188
87	0.011	0.0488	0.0928	0.1917
88	0.0122	0.0513	0.0928	0.1929
89	0.0122	0.0525	0.0928	0.1966
90	0.0135	0.0525	0.094	0.199
91	0.0171	0.0549	0.0965	0.2039
92	0.0183	0.0562	0.0965	0.2051
93	0.0196	0.0562	0.0989	0.21
94	0.022	0.0598	0.1026	0.2149
95	0.022	0.0635	0.105	0.2198
96	0.0293	0.0672	0.1062	0.2234
97	0.0318	0.0708	0.1099	0.2283
98	0.0354	0.0745	0.1136	0.2332
99	0.0403	0.0794	0.1172	0.2344
100	0.044	0.0818	0.1197	0.2332
101	0.0476	0.0842	0.1172	0.2295
102	0.0525	0.083	0.116	0.2259
103	0.055	0.0842	0.116	0.2186
104	0.0562	0.0867	0.1136	0.2076
105	0.055	0.0818	0.1074	0.1917
106	0.0501	0.0733	0.0965	0.1709
107	0.0428	0.0659	0.0842	0.1453
108	0.0391	0.0586	0.0733	0.1294
109	0.0354	0.0549	0.0684	0.1136
110	0.0318	0.0464	0.0598	0.1013
111	0.0281	0.0427	0.0537	0.0879
112	0.0244	0.0391	0.0488	0.0757
113	0.0196	0.0354	0.0427	0.0647
114	0.0183	0.0317	0.0354	0.0574
115	0.0171	0.0293	0.0354	0.0501
116	0.0159	0.0281	0.0317	0.0476
117	0.0147	0.0256	0.0305	0.0427
118	0.0147	0.0244	0.0293	0.0403
119	0.0147	0.0256	0.0293	0.0391
120	0.0147	0.0244	0.0293	0.0391
