# Supplementary material for: Benign ferroelastic twin boundaries in halide perovskites for charge carrier transport and recombination
Source: Nat Commun. 2020 May 5;11:2215. doi: 10.1038/s41467-020-16075-1 (PMC7200693; doi:10.1038/s41467-020-16075-1)
Supplement: Supplementary file 4 — Source Data [file 41467_2020_16075_MOESM4_ESM.zip › Source data/Supplementary Figure S1.xlsx]

## Sheet: Sheet1
Figure S1b
	distance to surface (um)	Normalized absorption
	0	1
	0.05	0.985112
	0.1	0.970446
	0.15	0.955997
	0.2	0.941765
	0.25	0.927743
	0.3	0.913931
	0.35	0.900325
	0.4	0.88692
	0.45	0.873716
	0.5	0.860708
	0.55	0.847894
	0.6	0.83527
	0.65	0.822835
	0.7	0.810584
	0.75	0.798516
	0.8	0.786628
	0.85	0.774916
	0.9	0.763379
	0.95	0.752014
	1	0.740818
	1.05	0.729789
	1.1	0.718924
	1.15	0.70822
	1.2	0.697676
	1.25	0.687289
	1.3	0.677057
	1.35	0.666977
	1.4	0.657047
	1.45	0.647265
	1.5	0.637628
	1.55	0.628135
	1.6	0.618783
	1.65	0.609571
	1.7	0.600496
	1.75	0.591555
	1.8	0.582748
	1.85	0.574072
	1.9	0.565525
	1.95	0.557106
	2	0.548812
	2.05	0.540641
	2.1	0.532592
	2.15	0.524663
	2.2	0.516851
	2.25	0.509156
	2.3	0.501576
	2.35	0.494109
	2.4	0.486752
	2.45	0.479505
	2.5	0.472367
	2.55	0.465334
	2.6	0.458406
	2.65	0.451581
	2.7	0.444858
	2.75	0.438235
	2.8	0.431711
	2.85	0.425283
	2.9	0.418952
	2.95	0.412714
	3	0.40657
	3.05	0.400517
	3.1	0.394554
	3.15	0.38868
	3.2	0.382893
	3.25	0.377192
	3.3	0.371577
	3.35	0.366045
	3.4	0.360595
	3.45	0.355226
	3.5	0.349938
	3.55	0.344728
	3.6	0.339596
	3.65	0.33454
	3.7	0.329559
	3.75	0.324652
	3.8	0.319819
	3.85	0.315058
	3.9	0.310367
	3.95	0.305746
	4	0.301194
	4.05	0.29671
	4.1	0.292293
	4.15	0.287941
	4.2	0.283654
	4.25	0.279431
	4.3	0.275271
	4.35	0.271173
	4.4	0.267135
	4.45	0.263158
	4.5	0.25924
	4.55	0.255381
	4.6	0.251579
	4.65	0.247833
	4.7	0.244143
	4.75	0.240508
	4.8	0.236928
	4.85	0.2334
	4.9	0.229925
	4.95	0.226502
	5	0.22313
	5.05	0.219808
	5.1	0.216536
	5.15	0.213312
	5.2	0.210136
	5.25	0.207008
	5.3	0.203926
	5.35	0.20089
	5.4	0.197899
	5.45	0.194952
	5.5	0.19205
	5.55	0.189191
	5.6	0.186374
	5.65	0.183599
	5.7	0.180866
	5.75	0.178173
	5.8	0.17552
	5.85	0.172907
	5.9	0.170333
	5.95	0.167797
	6	0.165299
	6.05	0.162838
	6.1	0.160414
	6.15	0.158025
	6.2	0.155673
	6.25	0.153355
	6.3	0.151072
	6.35	0.148823
	6.4	0.146607
	6.45	0.144424
	6.5	0.142274
	6.55	0.140156
	6.6	0.138069
	6.65	0.136014
	6.7	0.133989
	6.75	0.131994
	6.8	0.130029
	6.85	0.128093
	6.9	0.126186
	6.95	0.124307
	7	0.122456
	7.05	0.120633
	7.1	0.118837
	7.15	0.117068
	7.2	0.115325
	7.25	0.113608
	7.3	0.111917
	7.35	0.110251
	7.4	0.108609
	7.45	0.106992
	7.5	0.105399
	7.55	0.10383
	7.6	0.102284
	7.65	0.100761
	7.7	0.0992613
	7.75	0.0977834
	7.8	0.0963276
	7.85	0.0948935
	7.9	0.0934807
	7.95	0.092089
	8	0.090718
	8.05	0.0893673
	8.1	0.0880368
	8.15	0.0867261
	8.2	0.085435
	8.25	0.084163
	8.3	0.08291
	8.35	0.0816756
	8.4	0.0804596
	8.45	0.0792617
	8.5	0.0780817
	8.55	0.0769192
	8.6	0.075774
	8.65	0.0746459
	8.7	0.0735345
	8.75	0.0724398
	8.8	0.0713613
	8.85	0.0702988
	8.9	0.0692522
	8.95	0.0682212
	9	0.0672055
	9.05	0.066205
	9.1	0.0652193
	9.15	0.0642483
	9.2	0.0632918
	9.25	0.0623495
	9.3	0.0614212
	9.35	0.0605068
	9.4	0.0596059
	9.45	0.0587185
	9.5	0.0578443
	9.55	0.0569831
	9.6	0.0561348
	9.65	0.055299
	9.7	0.0544757
	9.75	0.0536647
	9.8	0.0528657
	9.85	0.0520787
	9.9	0.0513033
	9.95	0.0505395
	10	0.0497871
