# Supplementary material for: Benign ferroelastic twin boundaries in halide perovskites for charge carrier transport and recombination
Source: Nat Commun. 2020 May 5;11:2215. doi: 10.1038/s41467-020-16075-1 (PMC7200693; doi:10.1038/s41467-020-16075-1)
Supplement: Supplementary file 4 — Source Data [file 41467_2020_16075_MOESM4_ESM.zip › Source data/Figure 3.xlsx]

## Sheet: Figure 3a
1424	1436	1472	1482	1497	1521	1445	1500	1524	1540	1499	1454	1450	1462	1444	1404	1433	1475	1452	1456	1503	1531	1508	1563	1557	1585	1552	1596	1575	1550	1524	1581	1727	1631	1556	1549	1547	1571	1550	1532	1497	1476	1461	1497	1494	1477	1466	1463	1445	1495
1479	1481	1464	1474	1483	1458	1445	1527	1484	1504	1518	1464	1495	1551	1476	1382	1449	1431	1407	1384	1398	1468	1552	1592	1543	1550	1567	1670	1659	1605	1621	1600	1622	1571	1556	1542	1546	1520	1486	1535	1514	1521	1521	1571	1530	1528	1496	1476	1458	1471
1463	1485	1520	1454	1453	1499	1525	1520	1491	1504	1537	1564	1572	1546	1489	1485	1526	1453	1399	1406	1435	1473	1499	1558	1557	1524	1589	1582	1630	1534	1554	1588	1568	1571	1518	1536	1567	1510	1427	1537	1613	1550	1568	1582	1560	1562	1542	1467	1450	1443
1489	1497	1478	1471	1465	1504	1526	1470	1492	1508	1495	1499	1526	1514	1525	1490	1594	1569	1509	1464	1482	1489	1485	1547	1524	1527	1547	1609	1571	1544	1555	1544	1544	1593	1594	1556	1563	1512	1516	1572	1646	1646	1575	1572	1556	1551	1594	1540	1507	1504
1467	1467	1458	1425	1507	1498	1453	1457	1494	1546	1517	1555	1497	1528	1491	1497	1567	1560	1466	1451	1482	1460	1488	1558	1543	1582	1599	1613	1585	1586	1553	1510	1577	1616	1613	1570	1568	1575	1565	1573	1615	1615	1547	1550	1574	1595	1573	1559	1558	1517
1477	1456	1462	1443	1471	1435	1393	1465	1512	1541	1590	1542	1514	1556	1549	1555	1576	1462	1436	1481	1485	1457	1478	1481	1522	1542	1526	1599	1587	1583	1541	1598	1623	1619	1573	1576	1586	1646	1576	1589	1610	1648	1560	1523	1554	1566	1596	1536	1541	1537
1495	1481	1475	1511	1471	1460	1444	1485	1527	1497	1528	1535	1541	1565	1570	1557	1523	1472	1487	1488	1507	1509	1546	1562	1547	1556	1528	1569	1559	1573	1571	1634	1590	1598	1561	1572	1605	1645	1617	1557	1599	1624	1598	1511	1509	1578	1571	1600	1562	1518
1515	1489	1478	1500	1459	1466	1485	1480	1538	1483	1441	1549	1554	1555	1565	1515	1485	1448	1495	1484	1499	1502	1539	1572	1568	1554	1514	1463	1499	1558	1542	1570	1621	1672	1595	1628	1678	1645	1597	1553	1593	1633	1594	1555	1531	1583	1608	1635	1543	1511
1479	1494	1477	1456	1417	1442	1494	1520	1537	1526	1490	1482	1510	1535	1555	1559	1530	1473	1496	1458	1481	1483	1530	1541	1601	1541	1477	1448	1491	1520	1541	1566	1618	1624	1585	1625	1647	1582	1558	1577	1574	1570	1531	1569	1528	1547	1611	1697	1578	1528
1501	1540	1497	1452	1403	1411	1534	1512	1563	1565	1512	1520	1540	1534	1557	1595	1530	1486	1489	1459	1472	1544	1585	1544	1549	1527	1473	1445	1434	1544	1577	1554	1597	1659	1609	1597	1621	1594	1569	1613	1547	1552	1562	1545	1541	1523	1606	1606	1569	1526
1503	1536	1570	1556	1470	1439	1434	1464	1484	1495	1515	1536	1548	1508	1572	1582	1566	1536	1541	1483	1513	1507	1571	1529	1502	1524	1435	1424	1431	1513	1570	1579	1619	1608	1552	1534	1562	1541	1590	1604	1592	1583	1568	1629	1609	1595	1624	1570	1584	1506
1549	1529	1633	1630	1517	1482	1560	1516	1481	1494	1571	1636	1647	1608	1571	1567	1541	1509	1507	1491	1479	1470	1531	1518	1453	1408	1433	1442	1483	1539	1524	1593	1648	1661	1603	1578	1551	1625	1619	1638	1631	1639	1655	1629	1651	1641	1624	1598	1567	1528
1545	1566	1637	1616	1561	1613	1580	1538	1520	1597	1584	1610	1638	1612	1631	1551	1546	1488	1500	1487	1442	1418	1518	1503	1508	1513	1497	1448	1501	1496	1495	1540	1635	1708	1621	1634	1601	1636	1681	1648	1671	1694	1659	1677	1697	1660	1633	1609	1591	1593
1624	1640	1619	1560	1541	1600	1556	1476	1543	1617	1541	1517	1561	1633	1628	1546	1542	1511	1557	1537	1496	1517	1535	1534	1563	1569	1581	1534	1503	1465	1499	1533	1603	1641	1596	1524	1567	1677	1707	1744	1734	1668	1644	1671	1691	1624	1577	1549	1522	1523
1590	1613	1520	1543	1583	1551	1492	1517	1544	1566	1521	1544	1568	1597	1586	1530	1554	1590	1586	1569	1524	1521	1602	1599	1577	1565	1573	1540	1510	1478	1502	1520	1528	1603	1587	1588	1610	1688	1712	1707	1765	1675	1652	1671	1669	1599	1565	1581	1545	1588
1530	1581	1559	1614	1605	1613	1559	1578	1547	1524	1551	1606	1619	1614	1548	1562	1592	1612	1605	1559	1523	1551	1611	1587	1541	1517	1593	1606	1523	1488	1537	1576	1529	1589	1625	1662	1678	1716	1784	1759	1738	1672	1627	1705	1721	1663	1589	1583	1554	1577
1606	1627	1666	1699	1660	1615	1617	1661	1643	1588	1573	1596	1561	1595	1604	1581	1570	1567	1535	1553	1660	1563	1537	1545	1521	1531	1569	1601	1535	1517	1513	1553	1606	1634	1595	1586	1633	1649	1765	1699	1691	1628	1647	1725	1770	1670	1659	1591	1552	1538
1597	1612	1634	1639	1679	1603	1565	1632	1619	1612	1617	1595	1584	1557	1586	1554	1549	1625	1559	1547	1589	1574	1557	1535	1506	1515	1568	1601	1597	1553	1507	1531	1590	1617	1581	1592	1543	1568	1667	1676	1618	1639	1724	1755	1733	1685	1660	1667	1643	1633
1520	1516	1616	1644	1617	1556	1612	1606	1583	1645	1627	1678	1606	1601	1608	1569	1513	1582	1593	1575	1543	1583	1579	1575	1514	1513	1528	1501	1569	1587	1498	1486	1511	1580	1625	1623	1620	1695	1661	1640	1662	1713	1805	1766	1767	1763	1682	1692	1648	1662
1528	1549	1607	1592	1567	1536	1565	1625	1688	1690	1647	1637	1650	1572	1612	1582	1572	1550	1537	1602	1584	1641	1594	1579	1523	1506	1486	1458	1535	1594	1535	1545	1533	1529	1558	1546	1575	1624	1680	1701	1656	1761	1767	1732	1735	1766	1712	1669	1660	1665
1543	1592	1590	1574	1575	1600	1647	1630	1649	1636	1616	1684	1726	1675	1654	1634	1576	1631	1630	1661	1641	1621	1651	1581	1526	1538	1563	1547	1567	1613	1634	1607	1557	1528	1545	1531	1527	1600	1725	1672	1649	1681	1710	1758	1702	1677	1681	1674	1648	1741
1541	1574	1586	1581	1647	1617	1669	1656	1681	1630	1627	1695	1698	1611	1705	1690	1653	1631	1634	1625	1557	1569	1643	1656	1581	1589	1579	1638	1619	1644	1578	1581	1580	1542	1534	1539	1563	1599	1695	1667	1586	1619	1669	1726	1678	1717	1696	1701	1668	1714
1568	1560	1613	1662	1697	1650	1642	1673	1728	1713	1683	1694	1700	1653	1694	1677	1654	1647	1613	1607	1621	1623	1647	1661	1607	1589	1525	1547	1582	1576	1603	1621	1600	1601	1586	1549	1567	1552	1607	1645	1588	1672	1657	1719	1700	1700	1690	1663	1640	1686
1542	1588	1616	1634	1690	1700	1642	1663	1767	1793	1759	1674	1717	1716	1664	1669	1628	1646	1719	1638	1615	1656	1659	1641	1637	1641	1569	1572	1565	1580	1563	1601	1529	1589	1593	1586	1542	1550	1578	1588	1595	1623	1709	1717	1724	1704	1701	1702	1638	1663
1568	1582	1560	1573	1600	1657	1670	1665	1661	1699	1716	1646	1655	1664	1697	1661	1586	1639	1724	1633	1589	1644	1699	1723	1655	1634	1601	1587	1582	1516	1555	1586	1478	1504	1578	1582	1521	1526	1537	1568	1620	1674	1680	1726	1805	1720	1706	1715	1667	1690
1577	1543	1534	1563	1603	1619	1670	1702	1663	1674	1652	1608	1594	1668	1700	1692	1649	1619	1619	1672	1669	1618	1673	1743	1744	1640	1630	1682	1654	1557	1577	1593	1549	1527	1562	1554	1394	1511	1574	1583	1581	1651	1641	1681	1724	1638	1646	1675	1672	1678
1524	1548	1589	1576	1606	1648	1620	1603	1599	1579	1568	1593	1588	1609	1623	1688	1697	1560	1602	1644	1694	1651	1700	1673	1725	1603	1595	1712	1693	1604	1551	1586	1508	1528	1510	1518	1492	1532	1580	1572	1565	1587	1630	1692	1663	1669	1706	1729	1711	1673
1493	1542	1564	1565	1536	1544	1583	1596	1538	1536	1504	1538	1596	1624	1630	1712	1659	1597	1638	1690	1669	1666	1658	1719	1650	1572	1580	1714	1665	1658	1621	1574	1558	1539	1498	1529	1581	1576	1547	1572	1558	1625	1670	1655	1646	1628	1705	1739	1715	1695
1494	1495	1537	1550	1563	1629	1607	1599	1528	1501	1482	1500	1598	1626	1634	1640	1662	1644	1681	1715	1700	1661	1682	1689	1643	1552	1535	1685	1666	1684	1665	1600	1632	1621	1542	1549	1535	1550	1588	1613	1601	1619	1668	1668	1605	1620	1711	1750	1695	1741
1520	1491	1583	1585	1639	1641	1628	1607	1523	1515	1567	1509	1571	1598	1625	1612	1640	1658	1645	1679	1706	1652	1668	1638	1624	1637	1617	1629	1617	1620	1625	1555	1567	1642	1575	1606	1594	1592	1660	1644	1642	1640	1639	1648	1641	1696	1734	1682	1679	1770
1534	1560	1635	1573	1582	1550	1618	1711	1625	1582	1583	1601	1617	1630	1642	1664	1691	1625	1670	1704	1628	1672	1672	1606	1592	1628	1622	1611	1577	1572	1587	1579	1590	1617	1575	1529	1610	1634	1627	1623	1637	1632	1607	1672	1636	1766	1788	1717	1757	1797
1581	1599	1614	1565	1605	1568	1578	1636	1637	1590	1638	1656	1646	1679	1702	1721	1730	1686	1682	1671	1674	1665	1710	1667	1698	1715	1635	1629	1618	1623	1618	1624	1579	1609	1612	1620	1637	1634	1654	1636	1593	1613	1673	1663	1682	1749	1793	1792	1771	1782
1598	1601	1566	1548	1624	1634	1623	1627	1607	1561	1637	1660	1702	1767	1777	1694	1800	1732	1629	1702	1630	1641	1706	1728	1682	1694	1677	1651	1622	1582	1560	1614	1597	1580	1582	1589	1548	1601	1591	1539	1546	1642	1657	1685	1680	1718	1768	1766	1776	1805
1573	1535	1571	1566	1629	1684	1599	1623	1600	1554	1552	1606	1653	1664	1677	1755	1766	1707	1704	1719	1646	1699	1657	1719	1682	1659	1718	1679	1655	1643	1552	1547	1558	1570	1529	1551	1610	1612	1585	1501	1518	1597	1644	1622	1616	1679	1714	1753	1781	1771
1560	1547	1621	1598	1584	1667	1591	1602	1608	1558	1501	1570	1595	1626	1657	1670	1714	1731	1808	1751	1701	1688	1689	1682	1609	1623	1736	1691	1640	1667	1628	1679	1598	1652	1576	1616	1669	1641	1616	1528	1507	1561	1586	1634	1623	1657	1755	1756	1725	1698
1579	1628	1675	1640	1624	1609	1595	1587	1537	1517	1570	1636	1636	1641	1662	1639	1712	1772	1736	1699	1608	1576	1661	1695	1687	1645	1726	1700	1641	1619	1703	1719	1693	1667	1623	1601	1632	1606	1588	1573	1556	1623	1616	1546	1593	1583	1698	1686	1679	1652
1641	1638	1645	1606	1562	1588	1588	1568	1562	1540	1593	1618	1671	1673	1662	1690	1704	1723	1715	1689	1654	1612	1667	1754	1732	1719	1676	1661	1646	1734	1773	1689	1705	1727	1665	1645	1642	1602	1552	1580	1615	1593	1616	1590	1578	1573	1647	1650	1629	1657
1681	1692	1643	1592	1587	1580	1584	1527	1554	1605	1601	1595	1606	1663	1632	1609	1651	1726	1665	1623	1659	1693	1696	1761	1780	1777	1684	1656	1649	1734	1793	1757	1768	1734	1641	1683	1676	1633	1660	1540	1609	1595	1609	1594	1660	1650	1613	1628	1633	1667
1665	1617	1666	1623	1583	1574	1563	1583	1554	1630	1670	1594	1620	1687	1670	1652	1687	1722	1708	1613	1677	1729	1750	1729	1712	1801	1763	1650	1662	1696	1703	1760	1789	1808	1743	1687	1685	1647	1658	1623	1643	1594	1692	1660	1709	1704	1647	1625	1622	1668
1629	1651	1670	1632	1587	1549	1560	1539	1563	1575	1596	1564	1639	1608	1640	1658	1693	1697	1715	1697	1756	1836	1742	1693	1662	1763	1798	1703	1725	1673	1723	1705	1718	1738	1742	1649	1650	1684	1696	1717	1619	1623	1700	1747	1765	1720	1626	1665	1668	1705
1628	1637	1601	1542	1559	1538	1592	1599	1573	1540	1512	1551	1613	1579	1602	1611	1645	1709	1726	1735	1738	1864	1769	1754	1719	1710	1780	1784	1678	1629	1646	1659	1665	1703	1685	1616	1668	1706	1644	1641	1616	1646	1706	1659	1655	1615	1603	1580	1656	1644
1666	1699	1585	1516	1541	1544	1547	1589	1589	1507	1523	1528	1541	1554	1562	1571	1667	1675	1709	1690	1702	1780	1778	1782	1693	1739	1764	1730	1728	1688	1672	1634	1627	1707	1721	1679	1704	1717	1634	1620	1581	1572	1665	1608	1631	1612	1671	1625	1595	1586
1668	1701	1653	1600	1613	1566	1520	1556	1563	1579	1537	1543	1556	1544	1588	1654	1699	1664	1653	1638	1673	1761	1728	1750	1706	1706	1783	1721	1735	1734	1701	1678	1746	1707	1724	1690	1712	1704	1672	1653	1584	1564	1611	1660	1645	1666	1614	1575	1640	1633
1689	1649	1579	1588	1645	1659	1586	1612	1651	1691	1625	1550	1529	1579	1614	1630	1695	1648	1623	1650	1731	1719	1756	1766	1764	1767	1746	1720	1693	1721	1694	1773	1819	1758	1737	1731	1687	1676	1701	1775	1708	1654	1666	1645	1641	1618	1599	1612	1614	1617
1659	1646	1609	1604	1687	1664	1652	1599	1638	1671	1674	1578	1581	1686	1610	1632	1631	1591	1645	1699	1726	1725	1738	1767	1799	1783	1793	1739	1705	1681	1721	1736	1792	1748	1703	1752	1752	1724	1739	1798	1808	1727	1722	1652	1637	1598	1648	1629	1619	1637
1688	1697	1691	1682	1722	1710	1673	1618	1646	1646	1633	1560	1546	1591	1611	1623	1626	1582	1669	1660	1633	1657	1721	1725	1750	1782	1784	1730	1706	1675	1683	1704	1716	1726	1755	1749	1767	1801	1745	1807	1823	1738	1631	1610	1623	1639	1713	1705	1677	1626
1738	1745	1736	1776	1733	1707	1653	1678	1646	1632	1608	1547	1588	1545	1510	1632	1627	1578	1597	1603	1580	1560	1719	1759	1779	1749	1718	1655	1670	1677	1663	1652	1713	1735	1776	1735	1687	1721	1767	1787	1793	1699	1675	1635	1621	1659	1702	1728	1707	1656
1770	1792	1768	1754	1769	1713	1643	1683	1623	1608	1562	1582	1624	1566	1563	1580	1609	1543	1514	1623	1660	1652	1670	1775	1723	1736	1757	1692	1635	1723	1709	1712	1731	1681	1691	1691	1697	1731	1759	1753	1770	1711	1674	1650	1628	1652	1637	1674	1667	1652
1744	1761	1727	1698	1735	1715	1698	1657	1585	1622	1623	1659	1609	1570	1577	1603	1541	1499	1500	1612	1685	1702	1635	1701	1776	1819	1782	1768	1786	1818	1817	1712	1713	1731	1741	1712	1737	1777	1770	1751	1723	1706	1733	1747	1703	1659	1664	1743	1679	1607
1724	1751	1720	1619	1666	1724	1704	1663	1602	1611	1620	1665	1672	1538	1578	1628	1511	1538	1538	1596	1640	1703	1644	1668	1765	1768	1858	1830	1754	1777	1735	1674	1646	1676	1718	1703	1761	1795	1849	1791	1746	1736	1730	1744	1691	1682	1697	1739	1742	1643
1676	1707	1648	1592	1649	1747	1710	1651	1653	1619	1598	1608	1639	1590	1587	1577	1588	1585	1603	1620	1633	1669	1685	1626	1677	1676	1752	1793	1750	1675	1690	1674	1683	1700	1685	1732	1717	1771	1830	1826	1771	1756	1803	1756	1727	1699	1693	1716	1682	1695
1670	1731	1751	1688	1693	1673	1655	1670	1626	1685	1659	1658	1609	1604	1618	1621	1660	1612	1640	1624	1599	1632	1622	1613	1641	1625	1686	1756	1769	1732	1732	1787	1763	1711	1732	1706	1711	1738	1787	1768	1736	1743	1783	1740	1747	1737	1762	1704	1705	1672
1726	1799	1781	1746	1745	1714	1685	1699	1702	1717	1729	1722	1682	1623	1646	1643	1658	1640	1641	1648	1591	1533	1574	1599	1605	1700	1713	1702	1720	1699	1731	1799	1845	1757	1787	1713	1682	1690	1660	1667	1702	1712	1772	1771	1740	1732	1712	1682	1647	1676
1726	1756	1741	1711	1708	1754	1707	1745	1707	1740	1766	1704	1667	1674	1646	1609	1587	1595	1673	1634	1590	1542	1535	1669	1691	1668	1642	1662	1679	1668	1779	1819	1864	1854	1769	1732	1702	1687	1714	1755	1724	1711	1746	1756	1807	1786	1746	1676	1607	1638
1664	1767	1725	1698	1695	1689	1693	1735	1689	1742	1728	1690	1645	1672	1703	1637	1640	1646	1650	1646	1575	1565	1577	1685	1670	1674	1623	1650	1689	1679	1792	1853	1868	1828	1742	1685	1754	1728	1768	1774	1763	1701	1782	1823	1842	1774	1744	1710	1661	1653
1738	1719	1740	1752	1692	1657	1692	1728	1741	1685	1665	1660	1630	1658	1640	1574	1635	1686	1642	1562	1558	1588	1579	1665	1698	1675	1691	1741	1732	1762	1862	1804	1776	1809	1760	1743	1783	1790	1778	1785	1760	1770	1780	1824	1811	1771	1732	1759	1712	1704
1711	1662	1727	1733	1754	1749	1682	1738	1687	1688	1654	1654	1671	1667	1576	1586	1654	1634	1606	1681	1647	1624	1594	1627	1660	1683	1655	1743	1791	1798	1855	1853	1880	1834	1779	1726	1763	1840	1802	1762	1784	1777	1793	1810	1829	1819	1716	1718	1786	1756
1663	1671	1684	1722	1779	1757	1680	1688	1668	1656	1587	1667	1717	1674	1640	1703	1656	1636	1614	1642	1737	1679	1584	1637	1668	1630	1629	1674	1774	1814	1845	1841	1861	1792	1802	1760	1798	1834	1832	1827	1811	1787	1825	1765	1809	1702	1633	1670	1720	1730
1680	1682	1709	1714	1737	1713	1651	1694	1717	1682	1622	1625	1702	1677	1698	1689	1646	1595	1608	1708	1781	1654	1644	1633	1635	1649	1696	1746	1749	1740	1764	1817	1794	1716	1682	1765	1785	1821	1860	1863	1839	1860	1845	1766	1673	1518	1472	1602	1683	1727
1682	1721	1718	1748	1703	1710	1664	1646	1711	1718	1639	1661	1708	1685	1682	1693	1642	1650	1649	1674	1734	1735	1709	1691	1589	1614	1674	1681	1701	1722	1762	1784	1780	1701	1679	1774	1798	1806	1862	1943	1922	1869	1881	1817	1703	1572	1558	1655	1761	1767
1618	1635	1676	1688	1644	1677	1690	1717	1770	1726	1699	1710	1738	1752	1697	1726	1665	1669	1660	1664	1661	1671	1675	1670	1581	1539	1610	1667	1748	1737	1684	1726	1779	1781	1763	1791	1784	1818	1917	1994	1898	1797	1841	1896	1786	1733	1788	1788	1798	1818
1603	1632	1715	1714	1672	1707	1713	1712	1782	1738	1701	1703	1750	1759	1771	1726	1651	1651	1641	1710	1643	1642	1666	1626	1634	1597	1592	1660	1707	1739	1707	1701	1746	1795	1796	1778	1816	1930	1953	1984	1920	1790	1811	1962	1851	1818	1857	1838	1815	1805
1582	1677	1712	1671	1741	1722	1731	1759	1730	1720	1687	1748	1720	1704	1783	1728	1682	1668	1696	1658	1655	1685	1663	1662	1618	1641	1684	1690	1713	1707	1722	1720	1696	1758	1750	1772	1821	1857	1850	1860	1840	1769	1814	1909	1878	1853	1821	1868	1827	1769
1601	1643	1722	1699	1703	1752	1682	1701	1743	1663	1740	1740	1753	1729	1738	1708	1675	1651	1623	1619	1706	1729	1630	1627	1641	1679	1730	1666	1679	1685	1678	1652	1710	1736	1708	1751	1760	1888	1905	1877	1865	1823	1830	1858	1911	1853	1780	1842	1787	1765
1653	1662	1698	1768	1702	1687	1678	1671	1750	1711	1700	1695	1758	1740	1719	1761	1729	1701	1648	1651	1651	1701	1662	1577	1616	1642	1629	1628	1663	1708	1693	1619	1607	1670	1715	1691	1752	1849	1868	1934	1915	1894	1914	1862	1807	1779	1797	1788	1810	1800
1557	1592	1677	1710	1731	1710	1700	1666	1680	1665	1673	1743	1742	1769	1752	1777	1745	1793	1726	1648	1645	1674	1691	1581	1582	1582	1613	1626	1622	1708	1696	1672	1617	1640	1655	1759	1760	1832	1864	1915	1882	1893	1823	1819	1805	1811	1781	1785	1813	1865
1567	1550	1562	1594	1686	1717	1718	1649	1613	1632	1725	1743	1720	1765	1739	1758	1750	1744	1700	1650	1687	1761	1751	1671	1558	1628	1624	1669	1656	1666	1713	1743	1611	1601	1677	1761	1794	1832	1810	1882	1880	1890	1809	1863	1847	1840	1782	1812	1897	1906
1583	1563	1563	1597	1691	1745	1666	1651	1691	1633	1696	1770	1703	1690	1700	1740	1729	1710	1664	1697	1685	1763	1743	1670	1634	1652	1708	1689	1610	1696	1753	1747	1625	1640	1704	1734	1762	1749	1810	1823	1837	1895	1862	1863	1841	1859	1838	1838	1878	1889
1566	1569	1609	1643	1644	1664	1706	1690	1706	1653	1667	1690	1781	1761	1762	1735	1734	1724	1696	1711	1666	1672	1708	1589	1589	1673	1694	1667	1746	1754	1793	1762	1714	1716	1727	1749	1774	1708	1791	1831	1865	1882	1918	1920	1861	1892	1890	1933	1935	1896
1534	1581	1642	1623	1575	1661	1674	1635	1657	1693	1715	1699	1750	1760	1744	1786	1798	1709	1713	1804	1750	1751	1684	1639	1657	1675	1695	1671	1733	1775	1778	1811	1782	1746	1724	1728	1707	1725	1785	1892	1963	1941	1918	1933	1883	1899	1875	1913	1977	1853
1585	1611	1617	1593	1554	1577	1657	1652	1644	1672	1710	1713	1753	1729	1726	1758	1755	1753	1812	1814	1736	1737	1745	1726	1707	1732	1701	1716	1726	1757	1739	1721	1697	1704	1738	1763	1737	1808	1737	1798	1843	1871	1874	1937	1924	1922	1873	1847	1843	1838
1655	1582	1621	1588	1571	1554	1620	1647	1690	1675	1685	1762	1709	1689	1730	1741	1777	1783	1811	1802	1738	1753	1803	1796	1787	1757	1758	1771	1795	1760	1742	1769	1690	1687	1691	1762	1752	1806	1770	1818	1855	1891	1852	1954	2001	1926	1861	1799	1797	1883
1640	1587	1569	1575	1628	1664	1617	1621	1657	1641	1646	1725	1725	1729	1686	1701	1799	1774	1731	1734	1808	1852	1790	1782	1777	1793	1729	1762	1756	1719	1818	1745	1668	1667	1724	1761	1724	1708	1752	1802	1755	1820	1841	1893	1978	1944	1891	1837	1865	1914
1608	1622	1633	1621	1622	1686	1612	1633	1624	1655	1634	1721	1712	1706	1659	1718	1773	1790	1726	1749	1822	1836	1838	1758	1739	1786	1767	1743	1752	1741	1745	1716	1680	1695	1693	1673	1700	1683	1668	1691	1763	1885	1838	1872	1987	1933	1931	1912	1947	1987
1703	1699	1674	1638	1634	1672	1588	1624	1650	1652	1698	1707	1725	1754	1748	1752	1756	1748	1705	1684	1732	1778	1751	1790	1730	1840	1794	1753	1735	1758	1747	1735	1713	1662	1671	1691	1720	1744	1741	1751	1841	1908	1827	1911	1919	1870	1928	2008	2101	2040
1672	1663	1657	1604	1565	1525	1582	1587	1607	1676	1689	1718	1705	1705	1760	1770	1790	1794	1740	1639	1760	1782	1789	1788	1823	1780	1784	1737	1742	1747	1717	1730	1713	1646	1721	1746	1800	1884	1792	1773	1812	1874	1847	1849	1828	1913	1976	2031	2016	2039
1694	1622	1602	1581	1538	1568	1597	1603	1667	1651	1679	1690	1695	1689	1750	1791	1765	1780	1751	1688	1743	1865	1830	1744	1825	1804	1760	1734	1718	1680	1707	1701	1702	1661	1761	1816	1874	1845	1796	1746	1783	1809	1812	1830	1837	1898	1953	1971	1998	2045
1731	1720	1707	1652	1610	1610	1619	1600	1652	1642	1709	1783	1788	1778	1706	1737	1735	1811	1777	1779	1835	1857	1842	1766	1765	1801	1756	1798	1781	1765	1749	1763	1733	1728	1802	1873	1886	1819	1764	1745	1751	1748	1772	1892	1926	1908	1950	1978	1973	2050
1755	1816	1781	1712	1688	1627	1646	1630	1682	1640	1700	1744	1806	1753	1707	1673	1740	1846	1892	1866	1876	1838	1762	1773	1794	1840	1861	1867	1897	1868	1752	1808	1771	1789	1768	1851	1881	1783	1795	1811	1800	1750	1757	1882	1938	1967	2003	1997	2084	2082
1766	1797	1791	1738	1728	1701	1650	1597	1659	1655	1645	1652	1737	1735	1727	1689	1751	1866	1909	1929	1909	1847	1872	1831	1803	1768	1838	1881	1937	1942	1819	1783	1800	1814	1824	1794	1853	1814	1830	1833	1836	1764	1776	1854	1868	1923	1981	2050	2046	2048
1738	1797	1778	1804	1783	1748	1704	1689	1681	1646	1657	1646	1668	1691	1719	1808	1828	1808	1840	1832	1908	1890	1886	1837	1838	1817	1793	1874	1903	1863	1812	1762	1752	1767	1738	1746	1717	1798	1829	1864	1775	1766	1814	1850	1876	1903	1967	1960	1912	1988
1782	1814	1757	1775	1736	1713	1733	1731	1730	1698	1690	1688	1671	1716	1740	1786	1755	1758	1758	1815	1875	1901	1853	1896	1845	1883	1829	1909	1948	1849	1834	1842	1835	1769	1748	1767	1727	1757	1838	1827	1822	1800	1836	1796	1877	1928	1912	1930	1934	1964
1688	1759	1774	1758	1699	1670	1689	1727	1700	1670	1730	1682	1706	1745	1769	1786	1768	1753	1806	1827	1891	1829	1942	1955	1888	1887	1883	1919	1879	1888	1853	1810	1805	1794	1759	1814	1792	1782	1791	1823	1831	1807	1848	1758	1820	1865	1915	1972	1941	1941
1776	1778	1805	1736	1677	1700	1736	1693	1682	1726	1723	1674	1676	1690	1754	1797	1742	1765	1756	1809	1898	1838	1885	1925	1907	1823	1831	1766	1875	1900	1914	1928	1889	1781	1764	1803	1832	1850	1851	1871	1880	1850	1888	1831	1851	1874	1882	1922	1976	1959
1800	1886	1835	1774	1756	1727	1754	1761	1698	1683	1688	1644	1677	1654	1729	1719	1697	1666	1735	1799	1821	1777	1848	1864	1880	1809	1827	1794	1809	1862	1958	1948	1916	1813	1816	1796	1818	1828	1824	1882	1907	1889	1882	1952	1954	1981	1963	2009	1941	2013
1844	1903	1805	1795	1757	1837	1822	1813	1729	1696	1726	1705	1749	1702	1713	1769	1712	1712	1779	1726	1770	1801	1827	1893	1854	1783	1833	1876	1818	1884	1903	1979	1921	1847	1795	1813	1822	1808	1855	1874	1902	1823	1886	1935	1948	1965	2027	2012	2004	2015
1791	1825	1835	1807	1812	1830	1785	1789	1748	1765	1751	1715	1789	1745	1709	1715	1735	1758	1758	1737	1785	1847	1799	1833	1823	1827	1832	1819	1825	1913	1899	1931	1902	1861	1832	1807	1863	1878	1804	1809	1808	1773	1777	1870	1914	1893	1907	1958	1988	2047
1763	1796	1774	1762	1776	1816	1794	1823	1751	1775	1753	1685	1750	1784	1787	1762	1728	1848	1768	1740	1760	1894	1761	1798	1835	1832	1843	1819	1825	1894	1853	1894	1927	1917	1921	1865	1867	1923	1852	1778	1793	1767	1742	1793	1876	1874	1877	1952	1930	1942
1825	1884	1811	1788	1740	1780	1799	1732	1765	1799	1830	1734	1728	1762	1754	1726	1702	1806	1801	1737	1776	1898	1832	1767	1785	1820	1826	1782	1884	1975	1957	1911	1875	1941	1947	1929	1903	1878	1830	1849	1830	1812	1847	1853	1820	1864	1869	1902	1907	1863
1819	1878	1822	1792	1803	1771	1757	1787	1771	1836	1828	1785	1726	1770	1753	1648	1726	1770	1833	1801	1787	1833	1874	1820	1782	1801	1807	1843	1856	2001	2026	1965	1910	1913	2014	1956	1941	1906	1895	1900	1908	1923	1951	1890	1887	1883	1843	1827	1833	1800
1823	1884	1889	1868	1828	1768	1742	1804	1881	1843	1843	1811	1778	1822	1763	1771	1748	1764	1852	1781	1796	1872	1876	1863	1890	1866	1909	1855	1926	1944	2018	2037	1941	1918	2031	1995	1899	1866	1936	1922	1963	1954	1968	1915	1883	1873	1839	1814	1847	1782
1733	1751	1782	1821	1809	1798	1788	1851	1888	1822	1885	1868	1774	1741	1799	1797	1668	1739	1766	1686	1733	1860	1828	1874	1890	1884	1890	1929	1963	1913	2039	2000	1989	1951	1999	1967	1941	1890	1875	1905	1849	1880	1910	1944	1920	1945	1866	1789	1823	1820
1741	1788	1784	1797	1853	1815	1821	1858	1882	1839	1871	1818	1690	1693	1713	1780	1746	1714	1746	1617	1684	1791	1810	1931	1957	1910	1923	1924	1916	1925	1968	2041	2019	2032	2015	2030	1948	1847	1853	1893	1937	1903	1864	1910	1970	1964	1909	1769	1787	1811
1691	1751	1781	1789	1875	1863	1866	1920	1854	1837	1860	1830	1795	1714	1699	1796	1824	1828	1751	1701	1715	1782	1847	1950	1895	1893	1894	1915	1886	1850	1909	1975	2087	2049	2024	2047	2003	1960	1920	1921	1884	1944	1872	1922	1945	1895	1866	1852	1845	1866
1700	1767	1786	1804	1852	1846	1848	1913	1869	1929	1901	1953	1887	1842	1721	1752	1793	1862	1816	1823	1767	1736	1810	1890	1960	1903	1821	1827	1873	1931	1943	1996	1992	1952	1943	1987	1996	1964	1981	1982	1900	1938	1979	1948	1926	1847	1860	1859	1873	1880
1700	1732	1725	1776	1781	1816	1887	1904	1916	1888	1908	1866	1885	1875	1809	1756	1786	1829	1772	1786	1783	1765	1785	1843	1893	1850	1851	1889	1931	1933	2002	2008	1923	1911	1916	1968	2006	2004	2011	1980	1931	1926	1906	1917	1862	1860	1906	1894	1855	1867
1760	1741	1706	1732	1809	1846	1881	1823	1814	1825	1900	1827	1810	1817	1825	1788	1802	1743	1744	1773	1754	1775	1775	1847	1785	1811	1835	1880	1885	1880	1972	1997	1900	1910	1953	1944	1986	1974	1943	1873	1890	1952	1938	1957	1954	1892	1922	1861	1860	1859
1806	1743	1683	1804	1839	1810	1867	1822	1787	1862	1886	1866	1828	1859	1855	1820	1831	1807	1782	1769	1739	1792	1844	1870	1766	1740	1782	1804	1874	1879	1911	1922	1963	1990	1955	2003	2017	2049	1961	1891	1972	2051	1970	1950	1974	1907	1889	1922	1937	1931
1810	1770	1704	1782	1822	1803	1834	1793	1808	1874	1907	1949	1932	1884	1851	1813	1820	1838	1814	1814	1834	1870	1852	1869	1794	1735	1746	1803	1821	1881	1902	1938	1959	2053	2082	2019	1999	2056	1930	1958	2029	2035	1951	1881	1874	1837	1768	1849	1933	1934
1779	1763	1798	1802	1783	1844	1834	1826	1770	1797	1942	2006	1996	1951	1860	1820	1846	1867	1825	1887	1840	1864	1855	1842	1813	1758	1828	1799	1839	1868	1882	1927	2005	2043	2068	2002	2013	2009	1964	1994	1971	1920	1935	1848	1849	1774	1782	1807	1921	1986
1734	1773	1804	1771	1761	1863	1868	1793	1756	1845	1974	1975	1974	1938	1858	1873	1836	1851	1879	1841	1864	1858	1863	1829	1792	1831	1825	1835	1850	1913	1925	1958	1977	1997	2009	2001	2052	2036	2009	1964	1944	1868	1849	1834	1842	1843	1876	1890	1965	1952
1804	1796	1804	1813	1771	1759	1854	1780	1803	1961	1947	1900	1879	1907	1872	1856	1921	1931	1877	1806	1852	1796	1814	1872	1851	1816	1823	1800	1820	1949	1937	1884	1955	1978	1963	1985	1955	2024	2070	2058	1955	1964	1901	1895	1910	1917	1910	1964	1965	1922
1849	1765	1809	1786	1787	1725	1783	1805	1861	1855	1892	1879	2007	1936	1892	1880	1963	1953	1933	1862	1793	1817	1898	1884	1828	1819	1839	1825	1822	1880	1963	1932	1993	1952	1977	1979	1985	2036	2036	1988	1990	2001	1949	1954	1971	1958	1960	1944	1949	1939
1898	1870	1842	1787	1819	1811	1831	1820	1877	1935	1864	1917	1946	1887	1860	1829	1989	2017	1967	1891	1811	1835	1925	1879	1875	1917	1877	1829	1822	1853	1862	1943	1938	1930	1879	1922	1909	2005	1936	1914	1938	1977	2035	2052	2022	1967	1966	1955	1961	1901
1885	1860	1847	1791	1799	1797	1901	1866	1851	1887	1834	1824	1875	1885	1805	1834	1938	2000	1999	1927	1863	1852	1839	1890	1885	1896	1886	1852	1856	1867	1872	1873	1913	1894	1824	1828	1869	1913	1895	1885	1908	1971	2014	2077	2107	2000	1967	1957	1932	1894
1899	1855	1821	1839	1881	1848	1912	1884	1828	1870	1884	1782	1861	1918	1884	1947	1974	1977	2001	1914	1862	1851	1824	1887	1884	2002	1952	1863	1826	1853	1827	1830	1884	1897	1878	1866	1885	1846	1873	1904	1956	1972	1985	2056	1995	1935	1966	2009	2024	1960
1865	1868	1850	1832	1869	1914	1879	1793	1773	1861	1860	1826	1857	1873	1893	1902	1894	1977	1929	1862	1894	1888	1856	1892	1953	1904	1848	1746	1719	1794	1895	1913	1871	1880	1917	1924	1908	1850	1860	1933	2007	2055	2037	2002	1968	1963	2037	2115	2031	1999
1873	1835	1832	1818	1842	1846	1870	1823	1830	1894	1800	1838	1864	1923	1945	1856	1873	1926	1993	1937	1956	1933	1873	1892	1865	1822	1818	1789	1815	1832	1864	1898	1915	1912	1904	1870	1878	1937	1943	2016	2130	2078	2070	2031	1964	1984	2019	2088	2087	2026
1872	1863	1907	1890	1863	1889	1864	1849	1923	1931	1821	1792	1857	1926	1892	1881	1862	1885	1957	1989	1933	1886	1893	1895	1861	1849	1844	1908	1854	1791	1814	1912	1908	1918	1905	1856	1925	1972	2009	2041	2079	2028	2017	2002	1977	1993	1987	2022	1978	1981
1874	1923	1977	1924	1910	1944	1873	1858	1885	1948	1877	1894	1935	1889	1847	1850	1844	1841	1861	1942	1928	1911	1846	1946	1892	1874	1886	1971	1925	1794	1828	1842	1832	1865	1922	1854	1913	1919	1907	1975	2027	1918	1940	1961	1988	1990	1960	1927	1975	1975
1910	1889	1948	1915	1855	1884	1943	1880	1871	1887	1928	1918	1892	1858	1835	1911	1889	1880	1936	1950	1876	1825	1866	1840	1812	1855	1857	1918	1921	1836	1859	1801	1801	1858	1847	1851	1874	1864	1865	1954	1997	1913	1893	1969	1894	1910	1933	1954	1955	1969
1848	1871	1895	1894	1847	1861	1866	1860	1822	1799	1832	1806	1796	1882	1937	1918	1943	1977	2006	1970	1903	1836	1889	1822	1777	1881	1877	1908	1848	1836	1827	1884	1873	1858	1865	1793	1876	1858	1858	1968	1969	1959	1962	1963	1926	1950	1962	1997	2018	2003
1896	1825	1883	1892	1832	1856	1889	1886	1850	1813	1842	1882	1893	1915	1969	1960	1929	2032	1975	1943	1910	1872	1951	1916	1912	1960	1936	1880	1839	1906	1873	1870	1822	1863	1850	1811	1850	1852	1881	1914	1918	1942	1969	1944	1975	1973	1981	2039	2018	2046
1898	1900	1893	1899	1889	1879	1843	1898	1885	1906	1849	1906	1953	1944	1915	1910	1923	1929	1881	1864	1917	1921	1907	1881	1905	1913	1881	1949	1844	1940	1945	1882	1830	1819	1798	1803	1907	1889	1890	1942	1970	1953	1968	1981	1999	1957	1954	1975	1990	2027
1880	1944	1910	1899	1894	1845	1893	1882	1892	1926	1967	1983	1941	1934	1906	1980	1894	1871	1869	1834	1842	1862	1849	1874	1868	1958	1928	1948	1909	1894	1955	1927	1775	1828	1834	1843	1882	1888	1905	1920	2006	1970	2005	1964	1962	2038	2014	2074	2019	2001
1911	1961	1947	1962	1895	1859	1798	1812	1861	1877	1973	1962	1954	1940	1933	1971	1911	1862	1828	1811	1803	1825	1881	1972	2009	1937	1969	1921	1854	1858	1890	1888	1854	1807	1798	1843	1813	1812	1856	1909	1956	1988	1970	1957	1986	2032	1987	1993	2010	1951
1876	1890	1908	1837	1757	1805	1842	1820	1844	1840	1889	1849	1814	1851	1912	1899	1828	1879	1949	1873	1840	1850	1869	2014	1963	1904	1936	1935	1862	1828	1890	1895	1872	1875	1766	1778	1745	1845	1822	1904	1920	1925	1945	1964	1934	1955	1983	2024	1998	1923
1913	1919	1860	1775	1788	1880	1932	1900	1875	1826	1859	1787	1823	1841	1867	1870	1841	1850	1933	1889	1869	1838	1874	1960	1958	1927	1867	1921	1838	1866	1884	1853	1868	1851	1854	1833	1791	1832	1854	1908	2009	2031	1980	2020	1912	1964	2028	2036	1984	1905
1911	1840	1851	1846	1875	2018	1975	1920	1918	1862	1856	1849	1814	1768	1855	1819	1846	1878	1949	1914	1870	1902	1892	1902	1908	1972	1851	1863	1842	1895	1851	1798	1854	1881	1856	1798	1825	1852	1850	1894	1945	1988	2020	2015	2014	2030	2041	1944	1898	1882
1832	1898	1864	1846	1879	1928	1994	1969	1934	1892	1880	1908	1858	1833	1833	1881	1880	1853	1868	1864	1842	1864	1948	1904	1897	1908	1861	1840	1833	1887	1827	1851	1900	1853	1851	1842	1825	1841	1893	1894	1925	1952	1974	1998	1965	1957	1937	1896	1887	1878
1889	1875	1910	1839	1833	1924	1991	1997	1925	1894	1891	1854	1885	1888	1889	1847	1887	1820	1815	1810	1814	1901	1924	1900	1812	1817	1871	1838	1794	1864	1853	1953	1905	1875	1867	1858	1816	1788	1826	1837	1892	1937	1961	1981	1934	1899	1950	1929	1879	1853
1952	1932	1888	1788	1776	1835	1895	1891	1926	1902	1945	1849	1794	1887	1815	1807	1774	1812	1802	1813	1727	1767	1941	1920	1787	1825	1857	1836	1819	1910	1869	1879	1892	1831	1761	1723	1803	1827	1783	1747	1822	1889	1868	1927	1953	1923	1993	2007	1956	1972
1859	1845	1807	1824	1882	1850	1878	1968	1969	1951	1928	1805	1758	1777	1746	1778	1820	1776	1790	1791	1745	1793	1874	1913	1877	1897	1952	1899	1839	1805	1746	1828	1840	1866	1829	1771	1743	1801	1827	1845	1843	1821	1793	1839	1958	1913	1915	1945	1973	1989
1886	1865	1840	1837	1869	1915	1949	1864	1926	1898	1868	1780	1736	1734	1741	1745	1788	1805	1838	1844	1808	1806	1774	1837	1848	1843	1925	1911	1880	1834	1772	1745	1806	1867	1875	1818	1776	1784	1839	1835	1877	1877	1807	1840	1927	2029	1992	1972	1936	1912
1921	1835	1857	1847	1895	1909	1961	1895	1910	1880	1813	1795	1802	1848	1838	1783	1809	1861	1828	1843	1830	1816	1792	1791	1809	1809	1866	1950	1923	1910	1928	1858	1875	1854	1877	1856	1837	1821	1859	1836	1901	1943	1916	1934	1995	2029	2054	2040	2012	1961
1944	1935	1859	1897	1956	1953	1932	1890	1881	1876	1837	1798	1881	1927	1895	1835	1807	1828	1806	1871	1843	1840	1900	1825	1828	1909	1877	1924	1932	1967	1943	1946	1911	1890	1884	1855	1831	1876	1953	1898	1956	1953	1973	1989	2005	2009	1995	2022	1994	1989
1932	1886	1884	1876	1882	1934	1913	1875	1797	1811	1831	1865	1917	1867	1900	1836	1816	1827	1871	1909	1899	1851	1889	1832	1898	1951	1930	1938	1936	1974	1957	1893	1884	1876	1861	1872	1842	1917	1946	2008	1984	2010	2006	1970	2006	1978	1938	1919	1951	2040
1834	1822	1847	1867	1903	1875	1884	1875	1930	1912	1856	1827	1842	1852	1920	1921	1897	1839	1901	1979	1878	1867	1874	1895	1946	1926	1901	1866	1894	1962	1948	1933	1958	1906	1929	1877	1907	1885	1967	1997	1969	1978	1924	1971	1966	1906	1874	1906	1909	2029
1885	1845	1909	1896	1869	1848	1810	1838	1905	1912	1829	1823	1773	1853	1913	1928	1881	1895	1940	1865	1833	1896	1892	1958	1959	1919	1926	1899	1907	1959	1990	2006	2064	1950	1932	1965	2020	2031	1963	1967	2009	1971	1933	1899	1918	1925	1866	1888	1935	2022
1797	1874	1894	1963	1936	1895	1894	1858	1923	1903	1915	1905	1849	1839	1870	1885	1908	1914	1957	1916	1930	1909	1914	1985	1948	1943	1961	1970	1991	1983	2092	2063	2005	1966	1954	2068	2071	2092	2019	1965	1989	2043	1976	1898	1900	1924	1956	1946	1930	1999
1843	1945	1912	1933	1943	1935	1947	1956	1878	1890	1953	1977	1887	1848	1844	1893	1907	1948	1930	1991	1981	1977	1971	1983	1955	1935	1995	1993	1983	2039	1971	1948	1992	1979	1922	1973	2014	1981	2036	1957	1953	1955	1937	1930	1901	1943	1926	1894	1918	1869
1846	1865	1955	1940	1912	1908	1889	1861	1900	1947	1938	1887	1845	1865	1872	1892	1930	2033	2049	1986	1984	2018	1973	1911	1991	1980	2040	1980	2029	2052	1982	1935	1983	1973	1987	2004	1968	1911	1968	1982	1931	1949	1941	2007	1931	1826	1848	1882	1901	1878
1865	1885	1886	1932	1912	1890	1806	1901	1952	1918	1896	1864	1899	1981	2000	2000	2010	2047	2077	2040	2061	2042	1971	2007	2020	1989	1977	1957	2030	2005	1949	1905	1985	2026	2008	2033	1954	1967	1992	1982	1925	1911	1935	1967	1887	1810	1844	1898	1941	1936
1933	1899	1959	1984	1986	1959	1863	1899	1897	1949	1983	1907	1955	2017	2054	2004	1994	2082	2071	2095	2092	2033	2049	2016	1942	1968	1905	1877	1866	1868	1896	1932	2004	1965	2004	2002	1838	1868	1906	1932	1888	1909	1952	2003	1919	1869	1874	1893	1956	1928
1923	1905	1891	1988	2042	1986	1959	1925	1998	2024	2021	1957	1944	2009	1969	1953	1926	1969	2010	2066	2013	1982	2033	2071	2027	1975	1967	1902	1826	1836	1854	1920	1944	1951	1935	1918	1887	1855	1865	1924	1909	1892	1955	2005	1909	1950	1908	1893	1919	1925
1934	1916	1964	1971	2053	2020	1988	2036	2060	2094	2053	1992	1973	2024	2009	2051	2012	1968	2005	1983	1977	1988	1985	2059	2074	1980	2029	2022	1932	1909	1893	1923	1933	1867	1876	1833	1902	1935	1914	1914	1951	1953	1953	1945	1886	1855	1857	1862	1905	1919
1975	1967	1980	2013	1980	1969	2017	2090	1998	1982	2026	2044	2047	2128	2086	2131	2096	2017	1949	2017	1948	2004	1965	2016	2107	2089	2049	2031	2051	1906	1940	1921	1964	1922	1931	1914	1946	1941	1887	1884	1935	1889	1914	1905	1925	1894	1909	1959	1957	1961
2004	2013	2123	2027	1979	1937	2002	2016	2000	1978	2009	2006	2073	2062	2093	2139	2142	2065	1960	1961	1991	1969	1931	1956	2034	2045	2056	2047	2010	1931	1889	1908	1862	1932	1929	1993	1960	1912	1976	1952	1973	1963	1888	1838	1855	1870	1929	1924	1963	1880
2048	2088	2136	2067	1988	1945	2018	2006	1967	2002	2061	2065	2013	1993	2122	2167	2121	2064	2018	1968	1978	1957	1915	1961	2030	2017	1999	1966	1906	1867	1865	1906	1899	1942	1874	1879	1951	1899	1854	2004	1968	1949	1909	1889	1848	1869	1885	1947	1995	1944
2047	2110	2113	2046	2033	1975	1971	1971	1992	1971	2017	1991	1924	1940	1991	2036	2060	2021	1953	1971	1973	1964	1948	2039	1982	1893	1902	1921	1853	1842	1867	1908	1940	1939	1918	1860	1898	1839	1877	2003	1981	1948	1862	1859	1874	1901	1895	1967	1957	1993
2046	2045	2050	2052	1958	1964	1963	1965	2038	2123	2071	1980	1975	1947	1995	1970	1895	1891	1843	1904	1891	1923	1967	2018	1991	1930	1908	1864	1829	1859	1893	1876	1955	1942	1887	1849	1914	1840	1919	1917	1913	1929	1897	1887	1886	1889	1967	2036	2043	2046
2041	2048	1997	2020	1919	1943	1928	1971	2000	2037	2013	2006	2051	2033	1975	1989	1907	1891	1817	1901	1893	1941	1953	2004	1969	1986	1954	1878	1877	1868	1822	1872	1944	1980	1865	1802	1878	1830	1804	1843	1861	1914	1934	1945	1967	1913	1997	2052	2057	2049
2084	2099	2082	2011	1972	1898	1902	1955	2009	2027	2030	2085	2100	2034	2049	2050	1968	1943	1923	1891	1968	2011	2048	1952	1910	1927	1989	1913	1877	1852	1861	1900	1955	1946	1879	1893	1893	1897	1865	1839	1791	1806	1897	1881	1962	2016	2029	2001	2051	2099
2042	2007	2112	2084	1964	1920	1965	2027	2091	2115	2084	2004	2016	1998	1965	2010	1960	1976	1935	1940	1917	2013	2004	1955	1924	1949	1969	1962	1943	1892	1906	1937	1905	1931	1906	1909	1940	1888	1900	1968	1812	1806	1877	1925	2026	2038	2072	2038	2035	2065
1989	1975	2016	2035	2019	1986	1942	1950	2003	2087	2072	2003	1996	2006	1978	1872	1879	1941	1994	1964	1956	1973	1901	1895	1892	1968	1979	1962	1928	1893	1902	1880	1914	1917	1893	1942	1901	1895	1988	2033	1950	1931	1941	2014	1982	2013	2062	2003	2011	1987
1987	2007	1966	1879	1939	1958	1927	1916	1923	1975	1992	2081	2045	1993	1985	1959	1944	1941	1988	2059	2033	1960	1870	1864	1851	1921	1970	2014	1984	1943	1893	1803	1856	1936	1931	1921	1898	1894	1959	2016	2027	2006	1968	2060	2052	2052	2111	2011	2050	1989
1961	2004	1922	1892	1975	1990	1998	1929	1924	1887	1896	2022	2004	1908	1927	1925	1928	1960	1961	1998	1979	1968	1889	1913	1920	1902	1943	2013	2045	1991	1948	1845	1921	1982	2010	1970	2023	1933	1950	2049	2040	2090	2070	2028	2049	2077	2102	2069	2019	1995
1940	1965	1928	1948	1986	1986	1993	1967	1919	1946	1941	1938	1936	1956	1936	1925	1922	1854	1930	1940	1930	1981	1955	1987	1948	1946	1986	2015	2021	2019	1929	1923	1985	2054	2047	2004	2041	1949	2023	2097	2111	2081	2050	1988	2028	2071	2126	2063	2064	2027
1939	1883	1846	1943	1960	1946	1990	1894	1919	2088	2011	1929	1987	1946	1905	1882	1875	1882	1908	1912	1928	1965	1897	2016	2021	2009	2007	2021	2030	1947	1903	1896	1950	1996	2020	2006	1990	2016	2002	2125	2107	2104	2019	1955	1999	2051	2053	2084	2114	2096
1897	1874	1890	1885	1948	1925	1926	1869	1838	1888	1911	1931	1991	1946	1934	1915	1941	1950	2016	1979	1956	1933	1991	2014	2073	2077	2079	2062	2050	1964	1903	1863	1898	1954	1984	1920	1946	2007	2046	2147	2089	2030	2015	2049	2032	2069	2163	2104	2144	2168
1910	1906	1868	1851	1897	1895	1857	1809	1843	1840	1911	1988	2014	1976	1966	2005	2029	2027	2077	2088	1989	1993	1959	1940	2015	2125	2092	2087	2153	2096	1908	1884	1889	1899	1938	1913	2021	2089	2144	2160	2126	2067	2093	2168	2101	2110	2118	2180	2181	2132
1875	1866	1891	1882	1934	1912	1914	1838	1895	2015	1965	1974	1961	1956	1957	1948	1998	1992	2148	2102	2024	2029	2003	1932	2010	2080	1989	2067	2048	2059	2060	2017	1961	1939	1985	2027	2102	2044	2109	2152	2240	2142	2125	2217	2111	2143	2127	2168	2140	2106
1814	1865	1863	1874	1938	1944	2011	1952	1935	1984	1963	1913	1938	1958	1959	1974	1961	1958	1992	2034	2033	2068	2062	2036	2048	2118	2043	2053	2006	1996	2055	2084	2043	2016	1992	1997	2144	2113	2107	2148	2192	2154	2156	2177	2108	2071	2078	2143	2170	2161
1878	1899	1891	1897	1881	1869	1965	1979	1944	1993	1950	1920	1970	1971	1962	1951	1924	1969	2012	2083	2117	2166	2173	2158	2103	2116	2050	1999	1991	1994	2024	2029	2028	2065	1994	1994	2115	2063	2064	2094	2132	2156	2102	2138	2048	2044	2072	2167	2231	2219
1946	1941	1935	1967	1853	1890	1924	1925	2032	2087	2075	2029	1972	1923	1907	1899	1976	2034	2044	2111	2066	2151	2210	2289	2239	2150	2133	2044	2034	2083	2082	2030	2054	2108	2054	2041	2063	2148	2127	2108	2088	2102	2198	2111	2047	2050	2041	2122	2180	2211
1890	1868	1900	1910	2001	1988	1927	1917	1968	2048	2014	2001	2017	1956	1997	1959	2012	2034	2074	2100	2092	2147	2182	2274	2296	2229	2081	2055	2088	2131	2141	2100	2042	2132	2100	2120	2083	2080	2132	2112	2119	2048	2147	2130	2089	2173	2097	2172	2180	2145
1977	1921	1915	1949	1973	2026	2035	1930	1951	1972	1984	2056	1998	2040	2067	2003	2029	2026	2024	2039	2040	2065	2120	2101	2137	2142	1984	1945	2036	2150	2123	2114	2101	2100	2072	2043	2031	2039	2078	2104	2115	2056	2120	2125	2118	2185	2235	2249	2207	2059
2027	1984	2029	1941	1964	2005	1913	1913	1940	1979	2007	2044	2045	2034	2076	1984	2006	2067	2059	2024	2010	2079	2123	2051	2064	2035	2010	1982	2048	2126	2122	2124	2096	2078	2077	2059	2060	2038	2107	2114	2083	2031	2059	2056	2054	2106	2144	2116	2108	1943
2001	1985	2047	1994	1969	1964	1934	1951	1930	1994	2041	2022	2078	1995	2042	2069	2099	2180	2084	2053	1996	2063	2147	2121	2065	2059	2044	2044	2104	2024	2186	2194	2128	2136	2156	2207	2122	2133	2148	2106	2076	2106	2056	2020	2057	2077	2124	2105	2042	1998
1959	1995	2093	2095	2060	2040	1998	1932	2013	2048	1975	2029	2026	1997	2107	2117	2175	2112	2087	2077	2129	2026	2106	2109	2080	2136	2125	2091	1989	2091	2140	2118	2128	2151	2193	2155	2174	2231	2131	2107	2045	2060	2013	2049	2059	2023	2097	2026	1988	2044
1994	1962	2035	2100	2036	1964	1939	1996	2066	2077	2040	2038	2037	2080	2139	2212	2133	2076	2039	2020	2115	2091	2060	2087	2124	2113	2090	2056	2041	2053	2123	2085	2058	2080	2116	2112	2130	2122	2117	2065	1967	2016	2016	2056	2074	2065	2068	2057	2057	2067
1990	1939	1987	2002	2002	1945	1915	1945	2061	2115	2045	2072	2038	2089	2201	2156	2122	2094	2069	2033	2086	2104	2069	2087	2153	2020	2040	2083	2059	2099	2089	2076	2023	2109	2193	2217	2086	2033	2030	1948	1950	2071	2106	2039	2021	2027	1985	2000	2046	2081
2035	1917	1919	1937	2077	2031	1943	1963	2041	2106	2093	2007	2098	2118	2169	2083	2150	2111	2135	2072	2070	2146	2160	2098	2148	2090	2025	2039	2070	2046	2038	2050	2087	2104	2146	2165	2034	2022	1999	1984	2015	2141	2137	2065	2023	1963	1894	1913	2001	2071
2120	2066	2080	2055	2049	2068	2067	2079	2062	2110	2109	2021	2074	2078	2189	2090	2078	2003	1999	2018	2083	2126	2123	2125	2132	2084	2067	2065	2123	2069	2097	2112	2097	2047	2071	2152	2018	2043	2047	2066	2034	2028	2005	1964	2006	1943	1976	2015	2008	2104
2126	2122	2183	2143	2029	2073	2060	2115	2107	2157	2152	2119	2010	2003	2079	2086	2090	2007	1976	2035	2079	2115	2120	2083	2123	2049	2067	2112	2165	2132	2058	2079	2096	2105	2073	2063	1964	1905	1963	2072	2094	2046	1999	2012	1922	1954	2032	2047	2067	2073
2098	2055	2085	2128	2025	2076	2109	2079	2085	2108	2141	2149	2003	1949	1971	2010	2034	2087	2107	2105	2107	2112	2082	2109	2106	2073	2030	2013	2070	2020	2029	2043	2088	2140	2039	1990	1953	1876	1966	2057	2117	2082	2050	1967	2015	2023	2076	2076	2111	2131
2073	2050	2016	2077	2068	2069	2108	2093	2058	2081	2067	2160	2107	2062	2037	2055	2032	2098	2144	2186	2157	2158	2112	2126	2099	2023	2043	1999	2045	2065	2032	2036	2053	2108	2127	2050	1986	1930	1996	2091	2067	1989	1972	1924	1940	1998	2051	2075	2029	2055
2095	2056	2085	2105	2064	2088	2134	2041	2032	2014	2030	2081	2135	2072	2051	2028	2025	2115	2058	2087	2142	2059	2092	2123	2108	2065	2058	2042	2102	2074	2039	2060	2088	2041	2132	2084	1976	1939	1961	2062	2042	1984	2035	2033	1951	1968	2020	2057	2058	2040
2119	2116	2074	2177	2167	2198	2070	2026	2017	2063	1993	2026	1992	2014	2018	2000	2017	2054	2039	2021	2059	1931	2008	2050	2061	2065	2020	2005	2022	1980	2009	2057	1991	1964	2115	2128	2040	1952	1991	2109	2106	2075	2112	2118	2100	2060	2095	2147	2187	2133
2046	2028	2066	2087	2183	2123	2082	2096	2096	2076	2040	2040	2022	2018	2015	2029	1987	1980	2022	2006	2024	2006	2036	1962	2110	2092	1974	1957	1952	1915	1979	2055	2067	2113	2117	2073	2043	2019	2010	2081	2172	2131	2083	2087	2118	2074	2052	2137	2222	2228
2008	2046	2031	2010	2098	2143	2089	2089	2118	2080	2040	2010	2038	2023	2036	1986	1955	1988	2050	1992	1984	1905	1935	1950	1984	2026	1982	1967	1942	1979	2034	2084	2103	2083	1993	2042	2034	1990	2026	2055	2085	2057	2090	2079	2107	2112	2084	2079	2155	2274
2008	2044	2052	2037	2100	2084	2109	2111	2101	1972	2012	1999	1993	1939	1980	1998	1968	1963	1995	1982	1924	1928	1887	1925	2000	1996	2083	2056	2115	2099	2027	2049	2140	2107	2088	2039	2042	2025	2123	2108	2047	2049	2112	2086	2090	2119	2101	2084	2157	2201
2064	2065	2076	2076	2053	1983	2039	2087	2019	1991	1965	2018	2012	1913	1963	2004	2001	1953	2027	1983	1980	1924	1964	2000	2010	2092	2113	2058	2097	2039	2053	2095	2086	2028	2041	2095	2128	2084	2116	2116	2135	2100	2093	2108	2141	2146	2138	2099	2178	2200
2118	2029	2060	2050	2002	1958	1956	1929	1924	1962	1962	1956	1972	1949	2009	2028	2012	2022	2065	2050	1945	1944	1939	2056	2096	2098	2071	2094	2083	2049	2148	2134	2064	2101	2080	2103	2075	2042	2094	2088	2111	2129	2130	2111	2130	2135	2113	2046	2139	2106
2091	2104	2069	2022	1977	1966	1974	1989	1956	1997	1916	1893	1861	1937	1986	2055	2121	2138	2020	2010	2022	1990	1983	2010	2057	1964	2038	2086	2110	2097	2091	2179	2136	2088	2122	2124	2065	2036	2080	2114	2100	2081	2110	2100	2103	2139	2068	2085	2036	2016
2044	2008	2081	2084	2014	1943	1926	2052	1991	1957	1978	1943	1899	1990	2004	1984	2097	2075	2003	2071	2066	2021	1997	2010	2034	2049	2027	2072	2107	2083	2097	2144	2102	2146	2108	2085	2047	2026	2048	2078	2091	2055	2105	2170	2157	2118	2010	2017	1980	1990
2051	2061	2009	2071	2029	1938	1951	1959	1974	1943	1903	1948	1963	2009	2065	2074	2042	2028	2029	1987	2004	2046	2012	2010	2102	2089	2101	2115	2091	2090	2126	2132	2141	2088	2150	2129	2092	2107	2075	2043	2065	2033	2024	2083	2077	2102	1991	2012	2021	2000
2003	2057	2062	2105	2064	2028	2013	1998	2001	1998	1955	1966	2007	2038	2107	2114	2060	2046	2129	2030	2008	2117	2079	2063	2076	2098	2047	2086	2002	2063	2132	2175	2222	2149	2107	2079	2047	2001	2031	2092	2128	1984	1968	2008	2037	2036	2028	2043	2016	2060
1990	2021	2072	2078	2120	2068	2073	2065	2011	1963	1909	2007	2043	2027	2039	2035	2040	2137	2088	2109	2083	2079	2032	2072	2083	2134	2083	2028	1987	2049	2134	2045	2044	2077	2103	2094	1962	1942	1991	2113	2009	1997	2050	2045	1985	2006	1959	1937	2016	2056
1948	2023	2043	2028	2020	1986	2040	2002	1989	1913	1914	2042	2069	1982	1985	2005	2068	2092	2114	2136	2124	2086	2100	2096	2078	2101	2046	1992	2045	2090	2039	2000	2055	2056	2102	2009	1951	1916	1941	2045	1999	2011	2073	2063	2065	2029	1991	1913	1988	1980
2015	2070	2076	2085	2082	2065	2069	1960	1924	1987	2083	2064	2050	2005	2013	2107	2126	2072	2076	2036	2034	2083	2130	2092	2044	2059	2026	1965	2022	2036	1970	2001	2060	2035	1980	1934	1891	1867	1973	1966	1938	1994	2067	2085	2032	2080	1997	1986	1995	1881
2012	2093	2128	2080	2112	2112	2094	2017	2025	2065	2050	2095	2060	2034	2057	2065	2067	2027	2059	2006	2020	2022	2020	2092	1981	2001	2000	1947	2002	1948	1941	1922	2039	2058	1982	1926	1917	1929	1974	1984	1912	1943	2048	2086	2116	2078	2022	1964	2056	2002
1985	2064	2038	2012	2021	2075	1998	2014	2041	2037	2066	2093	2109	2109	2074	2060	1988	2049	2113	2126	2059	2001	2083	2113	2015	1967	1982	1973	1945	1943	2028	2004	1935	1965	1979	2001	2011	2023	2022	1975	1954	1988	1977	1998	2010	2031	2111	2037	2015	2041
2062	2049	2030	2059	2073	2105	2067	1979	2026	2072	2060	2075	2099	2106	2018	2000	2002	2013	2021	2067	2066	1989	1974	2037	2002	1983	1973	1908	1922	1935	2061	2036	1970	1917	1949	2007	2042	2074	2061	2068	1990	2019	2072	1995	2026	2139	2145	2102	2037	2066
2021	1970	2014	2133	2102	2055	2083	2078	2048	2098	2055	2052	2076	2032	2033	2002	2032	2004	1994	1940	1970	1912	1915	1967	1990	1980	2026	2024	1957	1930	2020	1989	1973	1931	1936	1973	2011	2000	2033	2080	2029	2078	2062	2075	2104	2106	2089	2078	2029	2055
2034	2047	2063	2100	2140	2113	2118	2112	2155	2133	2037	2106	2067	1958	1911	1946	1913	1914	2021	1896	1987	1936	1951	1930	1944	1987	2010	2027	1970	1944	1971	1945	1994	1978	1974	2000	1987	1975	2026	2053	2063	2066	2007	2010	2038	2057	2048	2035	2028	2072
2137	2117	2131	2065	2113	2221	2159	2134	2167	2076	2034	2071	2016	1983	1959	1950	1903	1939	2005	1959	1915	1916	1962	1990	1996	1942	1997	1988	1960	1973	1913	1915	1986	2029	1974	1978	1985	1989	1967	2008	1990	2054	2008	2011	2003	1989	2036	2035	2000	2048
2147	2171	2097	2060	2081	2144	2151	2075	2063	2080	2003	1967	1991	2030	2036	2015	1983	2000	1950	1895	1904	1904	2009	2085	2099	2058	1989	2002	2004	1947	1972	1953	2010	2009	1994	1995	1973	1949	2008	2013	2052	2110	2017	2053	2018	2007	2010	2077	2087	2096
2143	2159	2050	2008	2047	2037	2049	2086	1990	1984	1990	1993	2046	2068	2060	2097	2064	1968	1894	1879	1874	1952	1964	2035	2115	2079	2030	2026	2060	1943	1950	1978	2021	2005	1973	2008	1972	2022	2098	2090	2060	2050	2081	2069	2051	2090	2167	2187	2231	2123
2131	2219	2145	2106	2045	2013	2049	2039	2000	1950	2011	1979	1967	1979	1999	2025	2046	1943	1914	1905	1898	1968	1916	1926	2012	2012	2032	1985	1940	1995	1964	2019	2116	2077	1982	1987	1965	2013	2071	2122	2081	2106	2139	2150	2155	2124	2137	2197	2177	2085
2060	2114	2118	2107	2030	2033	2076	2098	2054	2019	2092	2018	1925	1952	1969	1992	1975	1901	1938	1929	1950	1945	1928	1977	2015	2017	2040	1962	2014	2061	2069	2045	2051	2066	2050	1984	2000	2001	2062	2096	2072	2158	2216	2197	2145	2159	2205	2183	2098	2108
[truncated: 141 more columns]

## Sheet: Figure 3b
622	607	628	609	631	601	618	622	635	645	615	632	632	615	618	609	628	622	632	626	621	636	638	628	626	635	631	628	620	625	633	631	628	643	642	638	637	636	638	643	636	634	607	637	630	625	632	624	636	625
628	608	618	601	610	628	633	621	628	631	631	623	637	621	630	625	637	633	632	645	627	628	642	633	630	641	638	634	611	626	634	627	638	622	632	625	635	632	635	629	617	636	644	626	634	626	629	645	628	640
620	619	615	610	625	606	629	639	618	642	611	625	641	633	629	619	638	623	626	615	627	622	627	628	622	631	621	628	636	628	614	635	642	623	631	641	641	643	625	641	626	631	637	642	640	628	633	644	633	642
626	621	613	623	626	614	615	636	624	614	620	617	635	632	636	642	645	631	636	616	643	624	643	628	636	627	643	638	637	637	623	635	624	638	635	646	643	626	648	618	629	634	648	646	641	629	634	643	634	626
641	615	620	619	629	609	605	611	618	625	616	611	611	620	626	648	637	625	624	636	635	624	628	626	610	625	632	631	632	632	630	653	633	632	632	632	633	634	623	667	657	623	610	641	636	645	627	618	632	622
629	622	626	620	617	631	613	611	632	626	626	630	617	629	622	637	638	610	631	627	620	608	618	627	630	627	624	628	636	628	623	626	639	620	613	634	634	637	644	629	633	635	625	628	642	631	628	624	617	645
625	634	621	622	636	617	622	621	627	624	626	621	625	630	617	603	621	617	622	638	619	627	621	625	619	637	644	636	633	622	635	647	641	629	639	634	626	613	631	643	635	632	641	644	631	627	620	621	606	649
622	637	625	630	628	638	639	626	605	625	627	618	621	629	633	613	620	608	616	637	601	630	638	620	632	638	634	635	627	638	636	635	636	638	606	631	630	629	631	648	649	618	638	650	646	625	621	626	627	619
613	623	628	629	628	625	627	626	621	610	624	616	611	613	626	630	602	615	637	624	617	629	623	615	633	614	634	643	651	660	649	637	645	643	620	626	623	613	626	633	626	627	651	651	648	634	622	621	630	618
625	619	626	615	623	617	621	621	612	633	629	638	640	637	624	615	618	639	615	630	638	625	647	619	631	640	650	629	636	649	621	643	635	661	641	631	634	636	623	628	648	637	646	631	615	630	649	626	625	638
632	613	614	601	621	617	628	614	617	641	622	626	629	646	621	629	613	626	630	659	649	639	633	629	629	623	642	649	656	624	638	632	634	648	633	626	622	624	628	637	637	644	647	645	645	628	641	635	622	631
637	629	621	611	616	618	651	621	629	627	621	608	636	617	636	621	638	622	656	646	662	639	607	616	624	637	652	610	629	628	644	634	627	635	628	619	628	639	638	637	633	637	643	639	632	627	636	640	641	649
653	624	621	622	630	619	631	617	622	611	626	640	645	629	640	633	642	649	633	639	650	629	625	620	623	641	635	629	628	639	647	626	636	644	631	633	630	636	647	631	624	631	637	635	623	617	638	654	651	625
622	638	622	625	637	611	639	607	619	624	628	638	631	647	621	621	626	625	642	638	649	634	643	633	615	628	625	620	624	640	625	647	641	642	645	624	628	642	636	643	650	655	647	624	635	644	614	629	641	625
624	637	613	635	626	627	620	629	609	629	637	619	635	630	626	641	622	626	626	635	625	649	632	622	643	619	641	628	638	631	623	636	631	634	640	635	622	622	625	638	642	656	647	637	632	631	637	660	631	643
630	610	622	608	634	616	631	625	629	639	629	624	631	624	627	640	636	632	631	623	630	624	631	623	636	640	624	648	626	633	635	636	634	641	643	609	634	609	627	640	636	626	639	637	635	637	632	631	641	643
626	622	609	611	618	618	616	626	635	640	636	638	624	639	623	615	631	628	631	622	628	623	628	635	639	639	656	644	640	628	627	630	624	636	628	642	618	618	629	626	644	636	633	634	628	625	644	634	624	648
634	623	614	635	622	637	629	630	620	626	631	634	628	616	622	638	629	621	618	627	628	620	655	637	629	635	650	640	629	628	620	612	649	627	644	631	616	638	637	626	644	623	635	638	631	655	641	650	626	639
630	627	633	627	620	610	613	615	618	635	629	617	634	624	637	630	624	614	622	635	624	625	636	626	628	628	634	623	627	617	616	637	634	653	631	643	635	608	619	630	654	631	647	646	637	638	638	624	637	637
633	624	629	621	630	637	619	622	613	627	629	622	625	634	627	629	626	631	623	631	628	645	633	631	630	642	644	647	637	621	615	639	643	630	651	628	618	630	618	636	642	657	643	639	633	640	628	649	626	623
634	644	628	630	633	627	637	628	628	628	633	642	633	650	641	629	616	635	638	625	628	621	635	642	643	621	651	653	638	624	624	631	636	647	668	646	630	642	634	625	652	652	634	626	630	620	638	630	630	618
633	613	636	633	629	622	633	619	631	618	620	627	643	651	648	630	618	639	629	628	622	627	630	638	636	644	648	657	636	640	617	650	647	652	640	630	642	652	638	649	659	665	630	640	630	633	638	631	654	658
608	645	608	621	610	623	609	613	631	630	629	623	636	643	625	626	629	626	625	621	622	622	625	637	622	647	628	659	644	627	637	619	629	648	626	625	626	622	625	629	641	644	645	643	631	636	625	637	651	662
630	618	609	633	632	640	640	611	624	624	620	628	645	638	620	633	620	618	629	623	624	624	645	629	631	627	641	629	632	630	632	632	637	634	636	640	637	621	639	644	641	652	634	658	637	639	631	644	638	653
623	626	613	607	623	631	643	632	640	620	611	632	634	637	631	626	605	620	629	625	623	622	639	638	639	641	629	642	633	629	643	633	629	643	642	647	633	629	640	648	642	641	638	647	628	635	636	658	643	650
640	605	612	647	658	626	633	632	639	630	635	638	643	631	639	615	614	628	620	621	645	639	647	642	634	634	654	634	652	638	650	650	633	652	621	634	638	623	644	636	658	648	619	673	645	646	646	652	657	645
645	616	605	628	627	629	628	644	623	643	620	641	657	637	648	626	618	619	626	628	625	640	605	627	636	638	653	645	624	631	629	652	645	629	631	619	637	650	640	635	647	651	634	632	647	636	653	661	660	650
628	639	629	621	629	630	635	630	628	637	623	633	634	628	646	630	617	621	607	632	637	632	619	644	640	656	643	645	655	641	637	643	635	643	656	653	645	641	643	642	640	652	648	629	636	644	657	636	647	641
629	624	619	640	641	629	626	625	621	620	634	620	642	647	658	632	632	617	625	632	644	632	630	641	633	640	647	642	653	643	625	627	666	656	627	625	646	654	630	651	660	654	653	625	631	649	640	660	650	658
639	637	635	634	637	635	623	618	618	639	623	634	637	638	612	631	624	642	647	619	630	633	638	633	643	639	651	642	647	642	633	626	645	636	645	628	645	653	641	662	648	660	664	651	642	651	643	649	636	650
618	619	628	632	622	620	624	631	626	626	631	627	638	632	623	633	636	635	632	644	637	633	639	617	634	646	646	638	641	633	626	610	637	630	633	631	633	664	645	652	664	645	658	643	643	624	625	640	646	643
627	617	611	620	640	633	626	642	636	640	633	643	640	631	630	612	633	616	637	632	645	632	639	625	631	635	631	640	657	636	639	637	635	626	639	649	653	638	665	646	660	653	656	663	647	628	614	657	639	636
615	611	618	622	626	626	615	626	634	640	645	669	651	611	620	618	629	631	640	652	643	640	626	644	642	614	654	637	649	641	653	659	659	633	642	653	655	646	637	644	635	648	649	648	657	651	627	630	641	641
630	613	639	632	636	627	633	624	636	624	634	645	622	626	631	636	637	649	650	651	647	643	627	633	631	621	645	664	647	648	660	632	656	638	633	653	660	630	646	648	653	636	668	664	643	652	642	637	635	645
633	644	616	631	639	674	627	629	628	629	632	613	643	631	625	647	629	627	659	640	648	652	636	628	638	635	630	637	643	636	628	641	627	647	633	645	656	648	651	644	644	651	647	658	638	649	652	639	655	642
650	629	615	622	639	641	637	637	617	626	625	626	652	634	639	646	653	628	615	638	638	634	648	628	627	645	629	646	624	632	630	659	644	648	630	648	639	651	647	648	640	642	635	656	665	648	650	657	657	634
658	615	632	629	639	652	627	613	630	638	629	642	635	643	643	621	628	638	633	630	644	635	634	651	638	645	630	650	640	630	644	640	646	659	628	654	658	637	635	647	644	643	652	648	672	662	665	654	649	670
632	627	629	637	645	653	632	635	637	642	617	645	638	637	630	640	633	642	637	638	635	638	637	638	626	625	650	625	624	634	653	656	649	657	652	650	637	643	647	653	650	653	663	650	644	651	657	665	669	663
640	609	616	632	637	640	623	623	631	646	620	622	625	646	619	611	621	631	642	640	648	666	633	639	640	645	631	648	639	631	639	634	642	651	640	626	647	633	636	651	658	651	655	657	657	673	653	662	646	672
632	649	630	627	621	629	635	643	628	637	639	627	635	623	636	639	619	629	647	625	639	658	644	638	620	648	651	638	625	635	618	650	640	649	637	633	635	653	635	648	638	661	667	661	646	653	663	658	644	662
622	632	648	652	640	628	628	629	632	639	623	618	647	633	644	645	627	628	621	643	634	632	648	650	630	633	650	646	640	641	652	637	648	633	664	648	650	644	638	639	636	636	646	645	648	654	670	666	671	678
633	653	653	626	630	618	623	615	626	639	621	638	632	624	626	635	648	661	623	640	620	646	641	647	632	627	653	652	640	652	640	633	651	653	657	653	635	630	630	663	642	656	665	668	654	653	663	661	667	683
615	645	637	648	623	640	644	632	612	646	633	649	619	642	623	626	642	619	630	653	637	638	632	622	634	628	662	672	659	635	641	640	663	654	662	631	649	643	640	655	642	653	660	654	671	656	650	671	669	685
625	621	626	642	647	622	631	642	641	635	640	619	647	644	629	627	647	643	628	646	634	642	637	623	623	643	660	672	652	628	636	646	652	680	683	646	669	647	652	641	645	642	661	657	670	660	653	680	671	669
634	631	638	644	635	650	627	633	647	635	635	633	639	625	624	629	653	643	662	651	630	639	639	622	643	654	653	642	639	638	628	642	652	656	642	655	659	657	655	666	646	655	649	645	648	656	660	660	671	676
624	634	637	625	641	626	643	637	645	647	639	638	629	626	641	606	642	645	644	642	640	637	626	630	644	648	660	641	632	659	666	650	652	654	654	665	651	652	658	684	668	657	643	643	643	658	662	660	654	675
632	631	637	648	614	637	634	634	641	638	638	636	632	638	636	628	638	633	640	646	656	643	642	629	651	654	642	639	655	650	667	659	660	661	636	662	666	674	645	657	646	667	647	631	645	664	669	662	664	662
633	630	611	623	618	619	631	633	633	649	666	616	638	633	633	636	637	635	655	643	644	652	633	644	639	643	664	648	646	651	629	643	652	673	647	652	662	661	651	648	649	645	640	654	655	653	660	657	652	645
630	630	627	634	632	633	624	646	632	649	652	641	635	643	647	625	641	631	637	632	652	661	655	653	651	640	632	655	656	646	654	661	649	670	658	663	678	667	664	669	661	636	650	675	668	659	683	672	670	664
646	624	654	634	647	642	630	648	620	632	638	644	654	638	643	647	624	636	635	647	652	639	637	635	649	638	638	661	651	657	669	651	669	661	642	660	666	669	679	679	663	650	650	654	673	674	672	685	678	659
652	646	641	641	646	643	637	620	621	646	643	631	643	644	628	636	637	641	630	639	635	644	652	654	634	647	657	636	671	667	670	661	641	654	650	657	655	673	673	675	670	680	648	660	651	659	651	680	673	654
652	636	627	649	639	650	629	630	639	646	631	635	625	626	632	641	634	650	651	642	651	639	644	648	655	640	647	648	647	652	650	642	638	656	654	659	637	655	664	681	682	673	666	665	647	647	671	660	677	663
636	630	632	650	649	636	642	642	647	642	644	632	630	632	624	649	646	638	640	630	636	636	640	645	655	641	675	663	635	642	645	661	659	688	669	661	689	661	641	662	677	673	654	657	676	671	664	665	684	671
617	633	632	659	621	644	632	641	638	640	630	643	650	621	636	640	645	641	644	648	634	628	654	652	666	650	649	658	644	634	650	632	691	698	667	640	663	651	655	642	686	670	661	668	687	683	691	676	668	657
623	633	650	651	631	654	623	642	624	642	633	632	631	631	632	633	641	650	653	642	642	641	655	653	661	652	633	643	644	619	638	650	672	677	663	658	652	651	643	667	665	660	648	661	685	696	685	658	662	670
631	600	616	629	598	646	633	626	623	609	630	635	651	622	639	633	642	644	639	631	618	638	653	668	658	664	654	646	648	660	653	653	650	677	669	663	645	642	645	662	667	651	671	673	691	698	689	686	684	687
635	623	630	629	620	638	650	633	617	634	634	636	629	637	646	627	642	642	648	632	633	645	625	649	642	654	659	637	657	649	665	683	657	647	671	655	641	638	646	665	651	662	665	668	684	665	696	723	704	671
619	638	633	643	627	618	635	635	646	636	633	625	631	629	642	635	647	641	651	635	631	649	642	653	646	669	670	669	660	648	687	667	662	659	632	663	665	671	674	664	665	658	655	663	675	677	686	705	695	672
620	633	624	631	635	637	631	642	623	632	615	632	628	642	639	628	645	639	645	630	640	655	652	649	678	644	661	674	659	646	655	645	664	665	676	658	672	682	670	668	657	658	660	670	647	656	653	665	679	626
626	638	633	630	645	623	638	660	642	626	644	652	662	652	655	655	653	650	636	665	666	646	661	640	647	660	665	660	647	648	671	673	663	661	637	667	680	664	670	666	680	675	659	673	676	682	642	664	660	647
623	639	655	642	630	639	637	626	651	644	630	634	650	665	665	654	649	645	659	649	657	654	653	652	665	639	640	624	621	643	640	664	663	663	655	669	676	668	664	676	678	670	673	691	695	682	671	675	672	648
641	629	630	634	625	641	619	632	633	652	661	639	651	651	641	659	652	661	667	675	666	665	638	637	677	665	681	646	640	636	638	655	662	680	674	663	667	667	675	663	692	663	693	681	696	670	675	669	669	670
632	634	631	629	623	629	629	641	652	648	636	638	645	641	652	657	656	660	665	688	658	662	664	662	658	672	667	666	663	650	636	659	650	672	671	651	644	660	697	654	655	677	663	681	685	683	689	686	697	672
648	641	629	643	653	640	617	642	641	651	657	642	653	645	641	663	655	639	632	647	668	679	658	653	645	670	656	669	678	671	650	653	649	664	662	629	642	669	671	670	660	686	678	665	663	677	659	682	696	661
632	650	630	639	652	641	646	635	649	639	630	661	641	630	642	657	655	649	638	646	644	662	669	670	652	643	661	681	658	663	659	665	657	638	646	642	645	685	665	666	690	677	674	690	689	692	695	672	698	691
640	640	652	640	657	649	651	644	650	628	650	647	665	642	642	647	667	662	649	641	639	642	669	674	673	658	677	667	676	683	665	657	649	648	654	633	646	661	672	661	682	678	687	698	703	703	702	684	681	693
630	646	638	634	646	645	654	642	640	635	643	642	671	651	641	658	655	645	639	645	662	660	653	664	671	676	667	666	644	664	648	652	633	649	635	637	648	673	673	668	668	657	656	690	693	700	708	672	689	711
619	647	634	639	640	646	645	655	642	657	632	630	642	633	646	646	649	653	641	651	656	652	660	669	676	673	661	651	651	652	661	652	640	644	632	650	650	676	659	676	652	675	687	683	686	690	682	699	689	717
646	647	643	656	639	655	646	641	639	637	627	635	627	640	642	660	653	636	655	680	656	678	664	666	653	661	667	653	648	659	651	666	661	653	649	641	678	672	684	685	662	681	672	681	695	702	690	686	685	723
636	638	646	618	637	638	636	637	633	634	629	633	661	646	636	647	649	652	646	665	650	671	655	637	629	663	657	664	645	656	651	651	670	659	653	658	688	676	683	670	680	682	687	689	708	728	690	686	674	676
637	654	649	630	634	655	645	640	636	642	642	648	659	655	656	636	650	645	629	654	667	667	625	652	637	649	660	634	679	649	649	643	644	667	674	668	675	680	688	683	680	695	688	676	726	705	707	679	676	677
640	656	646	628	632	632	637	653	627	633	645	653	646	653	648	641	637	639	656	656	637	658	646	658	661	672	642	684	647	656	663	671	651	669	671	652	675	683	653	671	671	673	704	719	707	714	698	696	682	672
639	641	624	647	650	647	641	632	644	641	658	649	649	638	648	646	675	653	655	663	693	672	642	669	676	656	676	669	658	667	663	654	649	671	668	667	669	661	642	653	657	684	671	716	696	677	709	688	669	670
636	626	653	645	652	639	648	646	651	654	666	664	643	652	673	647	645	635	673	680	661	648	642	659	655	643	653	639	656	672	655	656	659	662	674	673	651	667	648	662	691	679	694	699	694	696	699	691	690	688
634	646	647	651	648	641	640	639	638	639	641	658	663	649	665	677	653	648	635	654	645	632	629	669	669	663	668	659	664	665	655	646	651	646	657	684	663	654	661	681	675	708	710	681	703	681	678	716	713	690
623	650	618	644	622	651	626	640	652	648	644	657	659	656	663	655	659	637	649	636	633	643	662	649	657	667	678	657	665	651	651	665	650	659	671	657	657	656	696	699	682	709	701	716	709	692	691	683	703	719
620	632	645	637	624	640	637	638	623	636	654	656	647	657	645	665	656	655	653	642	644	646	644	644	656	652	662	658	669	665	665	666	662	659	664	643	662	680	672	679	671	675	691	690	685	686	672	696	699	710
632	631	635	633	648	638	655	633	625	638	649	637	649	627	656	678	678	664	663	627	644	662	660	664	647	634	672	675	689	695	683	665	677	669	689	678	706	697	675	686	694	681	671	691	685	698	696	695	689	682
626	633	636	616	638	628	648	638	633	631	628	633	649	637	636	640	653	644	651	666	676	655	660	663	666	647	675	656	680	680	688	715	677	675	689	685	683	695	711	704	702	713	681	685	681	696	688	719	680	676
641	618	651	632	642	662	619	633	618	621	630	653	659	670	635	638	656	635	652	677	659	647	658	675	682	648	665	656	652	675	692	694	678	684	671	658	666	689	689	678	686	697	703	693	694	701	680	688	697	702
644	646	645	644	621	632	633	648	634	649	633	646	642	651	643	637	656	672	660	658	655	672	665	670	682	683	647	675	662	678	681	691	679	672	665	657	697	704	691	682	672	694	718	700	688	679	702	733	728	730
640	653	635	641	628	636	639	654	633	642	646	610	642	632	641	648	655	681	654	653	647	658	676	683	661	667	666	676	641	663	700	684	668	664	666	673	688	675	690	694	691	692	697	708	692	706	721	742	733	723
633	650	633	624	620	628	653	636	642	657	632	639	644	646	639	645	640	650	671	652	648	636	653	659	652	683	671	665	652	657	672	669	658	649	686	667	679	696	682	677	689	689	688	688	702	724	711	702	714	714
652	659	647	640	650	659	647	646	642	650	631	646	639	656	635	645	632	641	656	663	633	653	658	653	670	657	669	671	652	653	675	675	697	672	658	661	667	661	681	694	715	705	700	695	704	689	699	706	731	726
646	636	641	635	629	645	661	638	638	641	639	638	626	636	646	647	658	664	645	643	634	640	659	664	639	648	663	680	663	649	654	672	666	685	669	670	656	665	676	714	708	732	713	695	703	688	690	714	737	700
634	626	648	638	640	646	645	621	646	644	669	643	636	652	645	653	665	647	664	656	656	668	681	658	656	662	674	655	676	654	654	651	683	677	664	687	665	688	685	703	730	728	713	681	708	697	697	711	727	693
633	628	627	652	653	658	643	655	644	653	650	644	638	646	671	638	652	662	643	663	652	673	672	658	663	664	673	677	667	662	669	670	690	681	679	669	663	699	677	674	705	687	687	704	710	702	724	745	713	713
630	637	651	642	651	656	635	619	633	642	636	650	639	642	649	644	652	641	658	663	662	662	684	685	660	647	659	670	655	651	674	691	703	690	689	677	679	696	689	668	686	672	716	721	714	694	732	744	751	713
637	629	640	649	654	654	645	645	653	638	655	632	646	649	652	646	653	657	642	661	663	652	669	675	681	666	673	670	668	665	674	672	691	689	696	691	678	697	685	700	697	697	697	699	714	695	724	741	732	715
630	644	661	647	650	659	638	636	650	650	639	620	642	652	655	653	659	660	629	666	663	678	675	678	676	672	662	687	656	656	675	679	656	674	692	683	691	689	645	699	697	680	701	717	700	724	711	711	724	744
631	624	646	627	627	653	623	608	636	649	646	637	647	637	652	661	649	657	634	664	660	660	673	668	685	692	671	667	656	674	655	668	693	676	688	690	674	673	659	693	705	687	700	711	705	732	723	704	728	716
641	638	649	623	633	648	635	632	654	633	629	642	645	637	641	651	650	649	648	651	651	657	661	677	670	676	650	654	650	640	664	673	656	674	659	671	673	689	702	690	700	701	715	722	717	707	725	697	722	722
652	642	621	643	645	645	651	647	622	633	644	683	642	650	636	664	665	647	637	650	652	665	667	675	671	659	651	654	650	641	678	679	680	693	667	674	675	700	694	684	690	687	714	704	715	724	725	734	730	737
650	647	647	641	628	650	650	622	644	641	659	644	664	660	652	669	662	661	641	639	658	673	679	670	666	660	649	654	648	656	680	712	679	696	689	670	672	714	718	716	678	697	690	693	713	714	705	724	728	731
636	632	643	625	638	649	638	663	650	640	642	665	654	662	653	664	666	663	639	646	643	673	655	655	671	653	662	666	648	645	670	671	680	671	676	691	681	698	682	721	715	700	694	707	715	720	708	705	704	723
607	633	640	641	633	656	640	653	653	645	651	651	635	645	644	667	649	642	623	667	641	627	649	649	659	645	689	660	662	661	668	710	669	676	674	684	692	694	696	713	724	707	669	668	718	718	725	721	713	718
645	642	650	654	646	631	647	641	645	647	633	643	633	655	646	655	679	653	637	627	634	651	641	645	651	665	658	668	658	645	662	673	694	695	691	701	663	685	678	699	708	689	673	696	716	737	733	735	722	718
639	625	642	630	639	633	636	651	651	660	644	624	660	653	640	642	655	663	643	651	654	654	647	643	659	663	671	665	643	635	658	671	685	695	668	675	700	692	694	686	699	702	680	686	733	708	718	714	712	714
626	651	632	640	655	645	635	654	647	634	642	651	677	652	671	647	651	641	634	674	661	646	655	666	654	663	644	671	652	655	653	657	683	680	679	689	688	679	694	690	689	706	689	681	693	678	707	686	701	706
629	645	636	641	649	645	644	659	646	658	686	670	672	667	652	648	652	663	648	667	682	658	653	656	661	675	663	683	653	656	680	681	678	659	671	701	702	704	690	697	685	658	682	691	703	712	714	703	714	709
639	638	636	650	647	658	657	658	644	626	655	666	674	652	659	659	663	659	651	671	659	665	676	654	672	659	659	686	677	668	652	677	691	675	669	686	682	696	695	699	691	712	683	698	712	711	707	720	714	718
645	638	647	639	648	651	646	645	653	633	638	641	660	633	646	644	645	667	644	679	664	672	674	661	645	652	665	684	659	693	666	658	679	691	672	687	692	666	680	702	696	687	714	685	695	684	712	723	726	731
641	645	645	634	630	649	647	648	657	640	642	645	650	659	654	648	645	664	646	660	652	670	699	659	650	652	657	675	662	657	664	661	639	668	670	672	655	675	681	678	688	702	711	707	713	719	699	700	689	719
651	639	645	641	636	637	665	642	639	647	645	661	645	655	666	651	653	651	664	657	654	666	655	663	658	674	667	674	683	657	665	671	679	677	686	688	679	669	665	676	700	691	699	705	727	718	677	693	707	729
639	622	630	637	634	634	658	638	634	646	657	657	669	658	650	640	652	637	650	649	662	665	656	650	652	665	664	647	668	683	673	685	680	694	699	697	674	658	683	702	685	718	704	711	740	736	709	699	728	711
652	630	641	644	629	649	658	641	641	643	670	660	660	637	633	650	654	631	653	652	656	652	638	650	671	655	659	676	673	689	676	666	669	673	681	690	657	668	682	690	696	704	678	683	686	706	741	712	727	726
641	646	620	632	652	659	649	657	654	658	654	652	636	670	630	644	663	651	648	649	671	650	656	679	682	665	695	669	668	664	679	670	668	675	683	685	673	681	673	695	683	697	689	681	698	703	719	720	722	719
634	633	629	626	633	640	623	645	644	647	641	669	637	666	649	674	649	648	627	660	660	669	650	664	700	684	699	698	691	677	665	659	673	673	693	659	684	671	687	670	682	695	706	700	716	690	735	737	727	735
631	633	636	636	636	644	647	640	647	643	658	661	651	663	656	647	649	647	650	653	635	660	658	663	684	678	691	686	678	664	679	655	650	670	656	675	670	709	692	687	684	710	704	731	708	726	728	751	730	707
663	654	630	632	638	635	667	655	661	625	634	650	654	648	658	651	660	655	653	674	653	662	667	680	667	674	656	677	665	658	680	666	673	668	659	677	680	705	693	691	670	705	721	711	735	695	723	704	706	705
657	655	647	620	617	660	650	663	650	648	649	652	649	639	650	633	632	656	640	659	648	655	649	653	679	664	663	674	673	668	666	686	687	671	668	680	668	694	666	662	689	735	728	728	717	701	698	705	737	714
634	639	647	632	643	640	633	635	637	644	649	641	633	639	642	629	643	658	662	647	665	649	648	669	674	653	650	673	677	674	653	680	690	667	671	683	671	682	683	682	716	753	741	716	687	706	707	706	714	740
636	643	648	643	637	638	622	637	655	646	646	652	636	656	635	645	642	646	654	658	663	646	657	654	646	645	655	657	663	657	677	674	693	682	672	678	689	681	694	698	698	719	721	694	688	710	697	707	709	720
631	653	632	645	638	637	643	643	655	645	671	666	655	650	644	663	665	656	642	653	644	664	656	672	656	673	660	650	662	661	681	681	662	685	686	687	693	695	685	694	674	686	699	665	688	702	688	685	722	729
633	630	620	625	632	639	652	648	638	646	647	648	658	625	647	643	646	649	645	641	646	641	642	657	664	667	657	669	664	690	670	648	653	685	694	682	687	698	688	687	690	670	673	686	707	706	692	683	690	703
633	645	637	625	633	643	643	642	658	654	650	670	653	663	651	645	633	649	640	671	649	663	642	654	669	678	675	663	669	685	675	675	661	697	698	672	689	691	703	701	702	702	698	692	690	708	705	711	695	694
640	637	637	615	648	637	628	657	647	665	655	655	639	631	644	656	654	654	649	649	669	658	653	655	659	671	668	657	675	660	675	680	669	668	685	683	677	682	683	709	723	704	708	694	704	714	699	714	739	696
642	652	624	631	645	637	652	648	647	649	642	636	644	647	660	656	654	650	643	631	647	641	644	638	638	660	677	671	681	656	676	676	660	676	677	688	658	663	690	702	693	702	704	675	690	702	699	687	704	708
619	642	640	645	652	622	639	637	626	639	654	649	647	658	653	662	660	640	644	629	640	637	652	633	625	631	672	665	673	671	661	683	673	674	677	690	680	700	707	689	694	714	705	713	711	703	683	675	695	704
641	631	643	638	658	640	636	648	651	675	675	655	649	622	640	639	645	630	664	649	639	643	643	647	657	661	666	672	678	681	660	696	682	673	670	669	670	670	678	668	708	702	716	705	700	695	678	698	694	714
623	626	623	639	638	644	642	628	650	655	666	637	648	638	645	616	641	652	657	648	626	625	657	654	667	665	683	675	681	687	673	690	679	668	662	665	669	664	655	672	694	675	672	690	685	691	684	679	706	714
626	638	641	652	636	645	640	640	630	642	641	645	637	642	642	640	645	671	684	653	646	639	659	654	663	643	676	655	651	664	681	679	684	684	698	653	671	682	679	686	687	679	703	686	697	687	706	694	717	712
622	628	650	632	647	638	663	641	662	654	645	642	629	652	641	654	653	673	650	656	651	665	656	641	656	656	669	685	661	703	677	645	667	686	691	683	676	681	664	675	684	661	694	702	678	686	703	692	689	697
629	629	638	642	646	649	631	637	640	640	660	661	641	653	670	640	652	634	659	659	660	660	659	649	654	651	651	647	666	660	670	667	674	683	695	672	670	658	665	670	684	678	699	691	675	681	694	715	711	718
639	651	629	637	635	626	634	646	624	637	644	642	640	653	665	652	640	673	648	642	653	660	643	659	651	648	654	652	660	664	666	663	691	698	686	678	679	670	679	672	682	688	699	706	679	690	701	730	714	712
635	643	631	636	622	641	627	631	634	641	646	656	647	635	653	647	661	659	652	660	661	647	654	652	662	649	661	671	651	658	662	668	705	683	682	683	685	666	647	686	694	703	697	708	709	692	702	689	700	699
624	635	659	641	629	640	628	624	619	627	631	626	642	657	656	642	662	652	642	645	647	638	645	662	641	644	663	661	634	661	659	667	686	694	692	672	680	679	668	674	691	714	681	717	695	725	692	732	711	691
634	635	632	652	652	639	621	641	642	625	621	653	649	666	667	673	638	652	650	665	646	635	632	634	648	649	653	643	662	656	660	648	669	680	675	684	678	681	694	699	705	698	698	717	714	716	695	701	694	701
618	618	621	641	639	649	632	629	620	637	619	645	648	647	659	648	651	660	671	651	649	634	625	622	625	640	658	672	650	645	654	642	642	665	657	680	663	681	670	693	695	703	707	700	700	720	712	692	708	719
629	621	617	623	635	645	636	629	633	641	629	639	648	644	651	635	643	649	633	648	657	642	639	636	637	649	657	650	662	647	659	654	662	659	674	679	675	671	675	674	688	693	697	691	702	683	688	692	710	698
625	639	634	634	638	641	628	638	625	625	613	636	640	651	651	638	652	642	656	666	654	653	641	663	657	653	646	642	652	659	660	654	660	655	675	680	674	675	665	687	679	699	700	709	708	700	691	678	682	695
623	629	626	638	645	637	624	647	648	652	631	615	636	647	653	634	641	640	658	646	650	646	643	663	659	642	641	646	650	672	659	661	657	654	657	654	680	686	686	689	700	725	689	693	708	701	686	667	677	705
634	646	626	630	640	634	632	625	648	652	638	625	652	647	661	656	639	641	654	679	660	645	665	650	652	659	653	662	670	641	668	673	667	668	645	642	670	654	684	694	716	694	678	680	687	684	667	673	667	698
640	634	621	630	643	636	639	626	653	639	640	637	642	636	666	649	653	636	625	668	656	660	646	659	664	655	661	636	665	649	641	667	672	653	643	672	669	665	694	680	675	686	666	668	675	677	657	678	675	685
634	634	636	637	633	627	637	619	637	645	641	643	640	635	653	639	645	638	644	645	661	658	653	655	651	656	668	632	652	645	648	648	658	659	651	680	674	671	671	680	665	667	675	670	680	684	670	682	682	689
635	632	630	639	616	634	629	625	621	631	639	645	652	639	647	649	662	657	649	662	660	634	652	673	667	659	670	654	648	670	665	655	659	643	646	638	664	671	666	688	671	691	674	659	695	686	679	674	659	679
632	632	640	622	634	656	642	634	622	638	633	649	671	640	651	640	655	650	637	628	651	660	639	665	659	649	671	658	659	651	658	678	679	666	647	646	667	655	662	666	691	695	689	663	665	691	672	676	667	693
620	625	641	631	638	632	641	636	643	633	649	654	649	636	661	667	642	657	659	643	672	631	640	647	652	648	652	671	650	655	668	668	664	669	654	666	673	677	660	667	686	702	667	666	644	684	676	672	686	688
628	619	634	623	633	651	630	645	630	630	625	636	651	639	642	627	639	627	646	662	648	623	646	639	648	653	669	684	673	665	658	660	677	676	683	667	670	690	672	660	659	670	674	666	671	685	657	675	678	659
626	638	622	631	626	647	634	631	641	640	631	633	654	655	625	627	656	642	647	657	674	654	650	664	645	652	649	667	646	666	635	667	682	679	680	668	662	670	690	660	671	657	677	688	693	682	645	670	684	670
646	637	630	620	627	656	648	640	627	635	638	628	635	648	626	624	633	646	653	657	643	643	639	649	659	645	664	640	642	660	657	674	682	662	669	664	684	653	671	662	655	661	662	671	687	678	661	680	672	673
638	608	622	635	634	643	652	643	635	640	641	624	639	634	631	637	642	630	637	651	653	649	648	667	639	644	656	668	644	656	655	649	665	650	661	651	658	668	664	664	654	663	671	682	690	675	659	677	662	670
630	643	630	641	634	660	634	616	631	647	647	634	639	636	630	634	641	634	649	649	653	680	661	666	640	639	662	666	650	643	643	636	654	637	651	650	647	668	667	658	653	658	674	679	693	682	654	651	677	665
639	634	641	637	626	635	629	616	635	641	637	643	621	632	659	660	651	640	647	675	661	660	642	648	641	656	663	664	673	650	656	647	648	658	656	669	692	666	674	671	673	665	648	661	685	688	663	645	676	687
639	639	633	632	625	630	645	627	635	640	645	647	633	638	636	643	639	639	655	656	645	629	639	658	656	637	642	640	644	634	638	671	649	683	679	658	654	655	668	665	681	681	670	686	673	684	677	673	669	668
639	635	645	641	621	639	635	642	623	621	627	613	650	615	648	674	632	632	645	652	637	620	648	637	616	638	641	623	629	633	667	654	655	648	657	666	668	668	649	650	658	664	653	655	657	674	686	674	653	653
639	623	634	639	618	635	638	634	633	610	653	637	610	612	645	647	650	655	634	659	641	643	636	649	644	639	639	647	645	631	650	644	640	650	648	640	643	647	635	648	632	656	662	663	685	681	673	682	663	663
624	626	620	621	651	642	647	646	641	630	625	618	644	634	642	660	648	645	658	659	628	645	652	636	642	627	628	643	631	649	642	661	639	643	637	656	640	629	648	636	643	662	654	670	697	663	673	670	697	672
634	627	618	617	637	621	626	649	646	636	654	641	643	632	663	644	631	639	657	646	646	637	642	649	643	643	651	639	646	643	667	654	641	645	636	639	642	644	654	658	657	656	677	678	665	662	661	666	668	651
638	630	618	621	629	633	645	620	636	628	639	657	644	637	633	662	642	648	633	638	649	664	638	641	641	653	646	647	657	655	673	643	650	642	652	662	642	661	646	652	646	665	674	664	676	697	659	653	673	646
636	627	612	624	628	608	632	614	617	633	629	633	640	634	642	653	662	634	627	630	631	635	630	633	630	648	655	668	646	658	647	645	645	630	643	656	635	669	665	646	664	660	656	663	663	679	670	687	657	668
634	635	640	643	637	639	615	634	635	632	643	639	650	625	647	638	638	630	618	640	638	624	635	647	632	624	637	658	652	658	648	648	654	648	626	639	634	651	668	650	663	655	637	654	674	674	674	677	650	655
632	629	630	629	652	623	628	629	631	618	636	623	637	642	623	625	621	622	626	621	632	634	638	603	645	647	644	655	646	646	650	667	653	659	640	636	626	642	656	652	650	643	658	652	660	654	663	652	664	660
620	626	645	615	640	642	644	616	639	644	641	636	636	624	625	617	634	634	644	631	638	630	642	628	634	664	643	645	636	656	654	661	637	672	650	634	629	638	651	655	677	638	647	645	667	677	683	676	651	665
639	636	615	636	635	621	624	636	625	624	637	628	635	631	624	633	632	627	638	631	627	637	636	665	644	646	655	658	652	658	629	648	665	670	670	642	619	643	635	661	655	653	654	647	657	661	664	648	658	666
621	638	618	648	622	629	636	632	651	618	639	619	634	623	632	639	642	636	630	638	642	628	629	654	637	671	675	666	663	662	642	643	661	649	650	660	647	636	654	643	649	630	657	669	667	677	674	672	655	669
621	612	642	621	626	625	645	644	635	629	625	637	628	646	649	653	631	642	644	655	652	649	647	644	664	651	647	646	651	654	644	641	638	650	642	652	660	639	633	651	651	653	637	648	661	668	643	667	679	702
623	627	626	625	644	646	634	627	624	644	620	616	645	632	642	645	644	636	638	651	652	644	635	650	643	654	654	629	650	641	647	651	640	631	633	646	658	648	642	654	646	646	631	647	662	628	646	659	675	670
612	619	611	623	616	640	637	618	645	634	635	630	628	639	636	638	634	637	633	634	635	637	638	638	638	637	643	634	646	626	626	659	637	640	642	640	635	652	639	633	655	655	657	655	652	636	646	676	653	660
634	646	615	625	640	619	631	648	630	607	632	620	633	622	630	645	642	644	628	641	636	606	622	645	648	632	646	634	637	635	648	627	633	655	640	643	634	625	653	634	656	644	650	654	677	666	662	659	652	642
638	627	628	616	630	627	637	637	643	636	624	623	630	614	635	632	632	643	625	626	630	629	646	639	644	643	646	619	626	638	664	631	629	651	650	641	638	647	644	647	655	643	646	648	670	652	650	659	667	655
631	632	619	621	640	643	633	626	608	628	650	625	625	633	631	626	637	649	622	615	636	634	637	634	638	640	647	631	643	629	660	638	645	626	655	625	635	648	658	643	636	646	634	649	642	649	661	658	653	645
628	609	628	624	632	624	625	617	640	630	635	635	630	631	630	639	637	620	634	634	631	645	640	636	618	641	635	629	635	648	650	630	635	652	637	642	632	639	632	638	639	643	627	640	646	649	645	648	647	650
627	624	622	619	622	616	626	628	640	634	628	634	627	627	634	635	640	631	613	633	620	649	654	624	636	654	652	650	638	644	637	646	623	638	653	658	653	647	647	660	646	637	642	646	644	640	644	665	658	672
624	620	619	632	611	624	626	641	630	644	630	638	636	635	627	638	643	639	622	620	626	619	645	631	617	648	627	644	639	632	653	646	644	630	656	630	653	641	629	645	680	649	645	651	660	661	638	635	650	679
621	632	617	634	620	628	636	637	622	633	629	638	635	649	651	617	628	644	622	628	620	625	631	631	630	638	655	637	637	629	641	640	639	640	642	649	641	650	667	671	667	667	664	643	642	656	642	648	658	664
623	626	637	625	632	628	644	630	632	643	651	646	652	642	624	624	614	630	634	626	621	623	629	637	633	656	637	637	633	635	639	625	642	646	650	649	649	651	649	662	668	662	639	649	637	647	639	656	638	645
623	632	623	603	638	640	636	621	635	649	632	631	613	627	622	617	622	616	618	620	621	634	637	634	627	642	629	633	633	634	642	658	653	637	655	667	650	640	661	639	643	645	639	643	636	647	644	637	648	665
630	619	627	627	628	641	630	631	613	640	623	631	624	611	636	626	631	620	626	634	651	634	638	624	641	648	634	632	648	645	664	655	643	644	634	650	658	640	658	657	671	653	654	657	636	624	624	652	651	654
616	640	636	625	623	636	635	640	618	631	642	606	620	625	639	620	619	630	630	644	648	634	627	625	650	626	666	631	626	645	632	645	620	629	643	632	653	662	658	634	651	641	655	647	631	633	645	635	645	656
629	614	624	632	622	633	640	636	609	628	614	631	630	631	625	635	635	624	613	619	638	636	660	640	624	629	650	633	637	659	648	646	628	636	654	625	630	629	629	650	656	652	634	654	630	630	648	641	650	654
627	616	627	635	629	629	628	622	624	626	609	637	638	643	634	633	630	629	611	637	633	616	638	637	619	645	638	627	630	621	637	619	625	658	644	626	636	634	642	642	650	632	638	644	627	614	647	660	659	644
601	615	620	622	632	632	627	627	627	626	624	626	626	627	620	625	633	630	635	632	631	623	626	626	639	638	639	642	619	636	643	631	637	635	628	644	618	625	631	640	650	635	626	624	638	636	643	637	668	655
642	616	622	637	627	636	625	628	621	623	626	626	644	644	618	609	620	635	613	628	632	627	638	623	617	642	634	620	628	631	643	632	623	648	649	643	637	623	641	643	657	645	650	631	618	625	635	661	647	639
629	617	622	615	627	628	639	627	612	628	628	645	633	629	625	621	625	625	628	631	640	625	637	639	632	631	638	623	625	626	637	617	621	625	651	657	644	611	624	633	648	659	662	652	637	623	642	655	637	651
641	622	611	622	627	634	624	628	615	638	613	633	630	611	628	636	622	620	621	620	613	626	646	639	630	641	634	630	646	634	642	625	633	653	641	632	652	625	626	648	630	652	642	631	646	640	648	643	631	634
618	607	610	627	631	623	619	624	630	635	627	623	632	610	616	615	634	625	633	632	627	627	633	640	630	634	633	634	629	638	648	645	639	632	645	664	641	626	640	627	635	634	644	653	620	622	632	640	639	637
627	622	613	608	623	632	631	628	639	632	633	620	614	634	626	632	625	616	625	627	641	628	605	623	623	607	611	618	632	635	639	639	623	630	652	629	647	617	631	627	645	651	629	611	635	634	633	638	658	656
618	609	622	625	623	627	630	619	617	627	616	626	631	624	630	612	615	611	619	639	623	606	621	612	636	636	628	629	636	617	634	634	629	628	630	627	657	625	624	622	615	639	638	635	635	643	632	628	616	650
629	632	625	610	614	627	616	623	618	619	620	618	632	630	620	621	613	610	613	638	633	624	610	628	639	630	608	626	629	624	610	633	632	633	633	613	623	616	621	626	638	629	630	629	623	623	622	644	647	646
625	612	613	632	630	627	630	613	608	617	631	634	620	623	621	616	639	622	609	621	642	624	619	620	643	639	632	613	642	649	624	621	637	647	629	637	623	623	635	626	641	632	633	631	632	634	623	636	633	628
615	618	616	640	609	611	628	617	600	608	607	623	623	621	629	630	638	620	623	624	616	645	611	620	614	626	627	627	629	633	618	624	638	623	629	641	638	628	626	621	614	634	625	625	634	646	633	637	621	623
642	620	637	606	626	608	618	618	611	613	613	622	624	625	622	627	603	619	622	618	628	623	605	616	610	620	634	633	619	626	649	633	617	629	630	635	618	628	639	633	631	619	633	633	640	645	631	628	623	628
622	625	643	616	609	617	611	613	623	611	625	606	625	619	629	634	605	614	628	621	614	637	626	623	623	609	622	641	614	622	622	621	620	633	627	622	630	631	632	625	642	628	634	635	641	622	634	626	623	646
631	617	631	615	644	626	624	610	613	620	624	627	628	618	647	634	643	618	619	613	620	639	629	617	620	636	623	639	611	618	628	619	633	638	632	632	627	642	626	634	620	622	630	636	636	623	626	634	628	620
620	615	617	626	626	633	629	619	617	629	626	626	611	629	618	631	613	619	626	621	620	633	637	623	623	627	629	609	626	629	640	621	634	640	627	646	630	645	643	637	632	623	631	654	628	639	624	620	619	632
620	618	623	627	622	629	634	627	618	632	630	628	606	624	615	613	614	618	626	620	626	641	630	627	609	630	628	606	624	631	614	624	648	633	629	632	623	626	643	623	622	637	635	629	618	624	639	638	636	636
614	619	624	619	616	634	623	640	631	618	623	613	602	595	624	619	605	620	631	620	626	614	620	637	643	634	633	624	621	620	610	646	650	640	640	639	625	623	632	635	648	626	634	620	629	626	616	622	627	626
627	613	634	631	620	641	635	612	632	631	621	639	631	615	614	625	630	637	624	633	619	633	637	652	649	620	634	613	626	629	608	644	658	630	617	619	627	624	625	621	622	659	618	616	623	635	636	621	637	626
622	626	639	623	606	620	622	624	625	623	609	632	618	629	618	626	616	613	622	614	639	628	647	629	655	623	619	617	625	630	641	625	641	650	620	624	633	627	625	639	630	633	631	636	637	626	634	637	641	623
607	628	633	628	622	633	629	624	623	638	623	610	626	629	636	616	626	625	633	625	616	620	623	609	622	639	635	618	640	630	627	610	630	623	608	624	616	621	632	637	633	609	633	630	617	607	637	634	634	631
[truncated: 141 more columns]

## Sheet: Figure 3d
1385	1340	1294	1344	1365	1363	1325	1344	1382	1381	1384	1400	1427	1458	1409	1370	1413	1396	1439	1432	1405	1447	1417	1372	1404	1432	1404	1455	1485	1421	1407	1401	1457	1468	1478	1467	1438	1476	1462	1505	1539	1467	1472	1494	1463	1426	1524	1509	1492	1467
1334	1328	1371	1394	1386	1380	1405	1399	1376	1352	1396	1397	1416	1457	1391	1372	1420	1417	1424	1449	1420	1450	1411	1378	1359	1375	1409	1450	1476	1420	1494	1439	1448	1449	1451	1483	1527	1512	1510	1567	1574	1478	1412	1478	1460	1411	1484	1511	1512	1493
1365	1340	1385	1381	1378	1409	1386	1367	1345	1375	1440	1432	1468	1423	1423	1414	1425	1439	1480	1423	1360	1374	1412	1405	1380	1370	1405	1432	1432	1415	1476	1449	1427	1439	1447	1426	1415	1450	1438	1501	1562	1502	1423	1457	1454	1470	1483	1491	1503	1458
1349	1356	1353	1374	1371	1392	1390	1400	1321	1389	1429	1410	1428	1433	1436	1421	1435	1480	1485	1414	1369	1369	1389	1428	1354	1385	1404	1453	1465	1437	1423	1416	1420	1435	1455	1414	1376	1394	1402	1524	1562	1498	1403	1418	1493	1432	1467	1516	1481	1539
1403	1393	1372	1356	1377	1395	1428	1417	1363	1417	1380	1408	1407	1397	1414	1425	1438	1461	1438	1408	1386	1399	1413	1392	1377	1398	1407	1385	1419	1467	1451	1396	1428	1382	1456	1422	1395	1349	1351	1413	1424	1408	1365	1412	1485	1453	1440	1477	1468	1494
1380	1363	1385	1379	1398	1399	1416	1426	1360	1384	1391	1358	1408	1435	1433	1420	1410	1412	1382	1374	1347	1399	1425	1414	1387	1355	1403	1431	1446	1462	1449	1452	1395	1395	1448	1438	1459	1467	1406	1371	1411	1403	1402	1453	1440	1452	1536	1445	1475	1508
1357	1344	1371	1377	1382	1430	1397	1373	1370	1389	1365	1351	1349	1365	1451	1433	1392	1400	1357	1337	1367	1381	1389	1470	1406	1370	1390	1450	1456	1450	1392	1410	1416	1395	1456	1495	1452	1421	1372	1371	1409	1377	1435	1457	1421	1472	1475	1463	1462	1489
1373	1338	1352	1354	1342	1306	1358	1387	1392	1372	1388	1383	1355	1349	1398	1388	1388	1415	1374	1335	1362	1372	1369	1400	1433	1450	1418	1397	1452	1434	1403	1416	1394	1459	1466	1469	1463	1353	1401	1421	1511	1439	1433	1491	1483	1462	1464	1499	1501	1457
1348	1350	1356	1285	1269	1298	1330	1385	1426	1414	1365	1389	1405	1333	1336	1342	1327	1383	1345	1307	1332	1333	1338	1360	1415	1418	1413	1396	1377	1430	1447	1447	1417	1446	1412	1468	1460	1454	1396	1399	1511	1499	1525	1478	1464	1446	1432	1467	1447	1452
1333	1333	1336	1317	1299	1285	1312	1359	1476	1468	1441	1394	1350	1375	1386	1410	1421	1400	1339	1346	1371	1379	1416	1401	1353	1366	1393	1427	1376	1468	1452	1417	1364	1361	1386	1403	1435	1469	1458	1435	1459	1506	1548	1500	1507	1488	1442	1480	1420	1398
1352	1340	1320	1397	1374	1372	1369	1414	1451	1448	1462	1351	1358	1399	1387	1397	1388	1411	1389	1391	1454	1418	1438	1437	1340	1389	1372	1433	1401	1407	1381	1391	1408	1387	1387	1424	1445	1458	1472	1527	1462	1461	1517	1517	1476	1488	1477	1546	1486	1373
1381	1331	1311	1318	1314	1353	1352	1407	1423	1466	1452	1455	1408	1419	1413	1321	1361	1362	1365	1386	1426	1467	1502	1454	1419	1397	1391	1399	1346	1378	1345	1380	1429	1436	1435	1423	1514	1476	1457	1484	1449	1442	1512	1511	1486	1471	1548	1578	1480	1478
1397	1346	1323	1304	1343	1371	1345	1373	1414	1429	1450	1459	1437	1493	1386	1353	1381	1354	1389	1412	1406	1489	1511	1467	1396	1433	1367	1320	1384	1383	1364	1365	1432	1464	1448	1426	1523	1462	1444	1431	1434	1448	1457	1476	1503	1501	1473	1441	1407	1462
1415	1438	1340	1286	1326	1361	1371	1377	1405	1406	1389	1369	1381	1396	1370	1348	1327	1330	1327	1394	1423	1445	1510	1502	1423	1422	1384	1357	1372	1420	1444	1433	1448	1450	1406	1347	1413	1456	1480	1438	1467	1417	1426	1439	1430	1463	1490	1455	1373	1408
1430	1417	1362	1358	1359	1372	1358	1365	1389	1394	1343	1328	1380	1375	1395	1388	1371	1336	1380	1337	1362	1439	1475	1520	1445	1427	1432	1371	1357	1390	1450	1464	1444	1386	1379	1401	1422	1433	1411	1423	1452	1464	1430	1432	1457	1495	1512	1495	1424	1427
1457	1446	1388	1389	1391	1372	1342	1353	1316	1359	1342	1350	1369	1376	1381	1393	1385	1423	1409	1406	1343	1406	1398	1402	1389	1391	1454	1423	1375	1384	1400	1444	1415	1387	1395	1482	1459	1428	1442	1396	1442	1440	1448	1477	1467	1493	1494	1526	1440	1429
1455	1448	1386	1386	1408	1407	1376	1364	1330	1401	1405	1410	1383	1368	1363	1426	1400	1389	1384	1369	1417	1484	1379	1405	1371	1397	1477	1462	1456	1439	1427	1406	1449	1452	1412	1497	1466	1455	1510	1458	1455	1442	1447	1475	1436	1484	1421	1428	1438	1399
1434	1432	1379	1373	1372	1391	1414	1348	1362	1417	1464	1416	1409	1353	1408	1459	1464	1465	1416	1376	1446	1452	1405	1377	1392	1408	1460	1483	1462	1417	1403	1405	1438	1451	1431	1461	1400	1450	1482	1441	1443	1459	1459	1466	1461	1470	1415	1421	1420	1410
1395	1439	1414	1391	1357	1389	1380	1331	1348	1394	1376	1425	1431	1438	1441	1423	1443	1485	1429	1403	1402	1430	1467	1392	1415	1404	1430	1457	1492	1423	1389	1439	1422	1440	1441	1369	1388	1391	1452	1430	1412	1407	1451	1439	1450	1509	1458	1442	1458	1416
1381	1372	1425	1423	1408	1382	1343	1354	1373	1400	1348	1438	1440	1407	1404	1384	1390	1393	1475	1449	1439	1458	1398	1407	1432	1444	1411	1439	1455	1468	1453	1502	1486	1435	1377	1355	1304	1354	1422	1470	1423	1408	1410	1460	1448	1476	1493	1444	1435	1431
1418	1406	1391	1445	1427	1411	1366	1355	1376	1370	1387	1418	1422	1376	1390	1376	1351	1373	1455	1449	1412	1478	1499	1401	1375	1464	1449	1425	1416	1453	1478	1485	1466	1428	1337	1349	1360	1408	1466	1448	1437	1405	1425	1477	1491	1407	1478	1459	1455	1487
1469	1455	1398	1379	1394	1415	1380	1330	1381	1413	1396	1422	1461	1436	1401	1390	1356	1360	1421	1419	1404	1442	1496	1458	1398	1440	1445	1463	1452	1484	1479	1457	1434	1421	1406	1385	1394	1440	1431	1449	1453	1432	1431	1431	1419	1448	1460	1466	1404	1467
1386	1383	1372	1340	1358	1394	1359	1357	1411	1404	1479	1469	1474	1423	1395	1361	1400	1409	1399	1374	1389	1386	1446	1484	1420	1448	1457	1419	1456	1449	1414	1431	1398	1424	1407	1426	1419	1399	1415	1441	1463	1487	1506	1465	1467	1488	1460	1445	1400	1452
1434	1386	1378	1353	1386	1415	1368	1403	1405	1421	1453	1458	1442	1395	1426	1426	1458	1387	1410	1347	1356	1366	1399	1447	1416	1422	1435	1463	1461	1436	1425	1473	1428	1379	1402	1431	1432	1396	1440	1460	1450	1477	1452	1497	1509	1483	1458	1445	1412	1437
1450	1431	1433	1384	1391	1418	1399	1408	1379	1375	1384	1385	1427	1407	1448	1471	1470	1415	1397	1423	1396	1407	1432	1438	1419	1445	1436	1428	1448	1390	1455	1452	1394	1385	1386	1437	1391	1362	1372	1367	1451	1448	1448	1492	1499	1442	1458	1443	1401	1448
1423	1414	1404	1370	1364	1394	1372	1368	1369	1376	1365	1339	1411	1388	1431	1433	1390	1365	1315	1389	1454	1466	1441	1452	1463	1472	1464	1426	1415	1407	1467	1460	1405	1429	1425	1380	1317	1392	1433	1443	1486	1503	1547	1516	1516	1482	1451	1467	1475	1497
1420	1395	1365	1344	1327	1328	1383	1361	1420	1355	1388	1357	1379	1397	1351	1356	1358	1337	1314	1408	1468	1490	1472	1475	1481	1476	1509	1476	1434	1440	1439	1493	1432	1400	1464	1453	1445	1430	1464	1464	1535	1591	1518	1513	1465	1402	1430	1469	1476	1490
1354	1405	1367	1327	1329	1279	1305	1306	1401	1322	1380	1383	1404	1411	1419	1437	1418	1424	1384	1404	1417	1405	1405	1454	1487	1457	1469	1515	1453	1414	1432	1488	1464	1428	1472	1484	1486	1500	1482	1512	1523	1547	1481	1454	1431	1413	1413	1522	1469	1425
1402	1389	1365	1350	1316	1317	1326	1338	1330	1342	1343	1392	1445	1425	1436	1443	1425	1395	1402	1416	1400	1410	1470	1519	1503	1467	1491	1486	1435	1440	1445	1486	1467	1551	1494	1468	1506	1499	1471	1485	1494	1471	1476	1450	1437	1413	1437	1497	1487	1461
1393	1383	1365	1376	1338	1333	1314	1310	1300	1346	1350	1411	1431	1417	1426	1430	1409	1322	1374	1388	1362	1409	1485	1486	1489	1511	1493	1515	1481	1449	1481	1509	1502	1484	1524	1475	1490	1482	1496	1469	1450	1459	1437	1415	1418	1417	1486	1473	1468	1478
1452	1433	1384	1368	1329	1333	1333	1313	1335	1352	1380	1353	1379	1371	1418	1415	1355	1336	1370	1350	1389	1438	1448	1430	1464	1492	1487	1470	1448	1395	1433	1507	1520	1460	1433	1437	1453	1463	1469	1481	1431	1458	1469	1432	1396	1430	1487	1546	1455	1448
1465	1423	1377	1367	1361	1320	1338	1327	1371	1414	1415	1424	1394	1420	1426	1398	1389	1395	1387	1392	1407	1447	1433	1431	1513	1490	1473	1480	1386	1403	1425	1405	1433	1407	1389	1404	1437	1478	1477	1518	1545	1534	1526	1506	1463	1458	1452	1512	1493	1371
1417	1384	1325	1355	1399	1349	1398	1435	1368	1326	1396	1388	1430	1443	1415	1341	1373	1423	1441	1440	1466	1448	1408	1428	1469	1465	1448	1475	1413	1388	1408	1451	1411	1407	1425	1461	1486	1504	1498	1520	1539	1514	1548	1569	1546	1479	1448	1475	1460	1386
1369	1353	1349	1379	1419	1434	1520	1434	1395	1381	1282	1364	1412	1414	1367	1386	1398	1427	1484	1492	1454	1464	1453	1468	1451	1445	1438	1454	1441	1438	1420	1452	1465	1449	1448	1509	1473	1498	1544	1445	1448	1436	1480	1495	1486	1513	1488	1477	1462	1441
1355	1327	1331	1376	1470	1536	1527	1386	1374	1387	1389	1391	1442	1455	1434	1463	1390	1438	1443	1457	1495	1422	1463	1449	1440	1478	1480	1454	1377	1407	1440	1468	1484	1447	1459	1485	1491	1445	1466	1476	1444	1389	1450	1466	1500	1554	1534	1496	1452	1434
1343	1336	1357	1424	1460	1510	1453	1462	1404	1439	1384	1412	1446	1451	1446	1383	1399	1405	1400	1449	1476	1423	1480	1437	1414	1434	1445	1414	1391	1438	1447	1501	1502	1448	1433	1479	1451	1461	1447	1520	1455	1489	1483	1478	1480	1541	1474	1455	1433	1477
1317	1369	1388	1394	1401	1482	1508	1440	1412	1394	1356	1403	1416	1433	1407	1411	1397	1426	1467	1459	1420	1440	1486	1508	1534	1528	1492	1421	1423	1471	1469	1537	1523	1455	1507	1504	1504	1549	1498	1498	1490	1508	1427	1436	1480	1477	1480	1465	1498	1473
1380	1381	1413	1461	1424	1483	1476	1447	1358	1331	1357	1357	1381	1413	1423	1418	1428	1427	1420	1401	1410	1449	1488	1504	1544	1562	1526	1503	1475	1527	1576	1552	1508	1490	1513	1511	1588	1544	1523	1463	1475	1536	1408	1468	1414	1429	1493	1522	1519	1516
1342	1344	1385	1454	1435	1480	1426	1431	1439	1406	1368	1363	1391	1426	1461	1399	1428	1436	1402	1387	1405	1474	1525	1526	1513	1470	1465	1500	1485	1439	1476	1542	1512	1531	1540	1554	1553	1457	1551	1488	1526	1561	1514	1469	1481	1459	1484	1459	1464	1525
1395	1371	1367	1400	1426	1465	1436	1445	1471	1451	1426	1426	1384	1374	1433	1389	1426	1430	1422	1415	1486	1528	1520	1523	1533	1455	1462	1487	1459	1439	1489	1473	1513	1532	1489	1485	1516	1513	1482	1521	1505	1520	1524	1533	1533	1543	1454	1386	1415	1429
1425	1381	1403	1391	1367	1348	1373	1436	1444	1463	1435	1434	1404	1394	1445	1403	1399	1443	1489	1471	1477	1459	1450	1492	1448	1468	1474	1489	1512	1439	1398	1418	1441	1444	1462	1469	1466	1484	1474	1513	1486	1490	1542	1531	1505	1467	1453	1465	1414	1407
1404	1383	1448	1446	1431	1394	1350	1364	1364	1414	1431	1368	1368	1471	1549	1456	1472	1480	1463	1444	1478	1450	1451	1471	1487	1509	1470	1490	1474	1459	1414	1443	1471	1480	1453	1481	1478	1433	1420	1433	1440	1408	1456	1457	1470	1438	1478	1465	1438	1413
1394	1392	1495	1490	1506	1428	1384	1385	1377	1372	1400	1364	1415	1484	1530	1497	1441	1491	1501	1422	1394	1379	1465	1451	1430	1508	1491	1483	1446	1462	1450	1443	1457	1479	1455	1479	1483	1444	1388	1393	1482	1405	1498	1486	1441	1502	1432	1437	1423	1478
1398	1418	1474	1500	1507	1512	1465	1429	1439	1418	1417	1409	1439	1426	1530	1570	1484	1478	1477	1404	1380	1387	1422	1409	1427	1462	1520	1463	1483	1459	1402	1415	1411	1471	1515	1514	1533	1449	1411	1460	1483	1542	1504	1494	1470	1452	1445	1446	1459	1457
1434	1463	1412	1402	1418	1462	1448	1472	1451	1436	1452	1463	1458	1415	1463	1452	1424	1424	1455	1446	1410	1412	1439	1415	1427	1442	1516	1474	1485	1433	1392	1409	1431	1464	1510	1584	1518	1463	1469	1520	1557	1561	1604	1485	1550	1579	1515	1527	1506	1451
1337	1406	1386	1403	1360	1383	1412	1470	1507	1502	1433	1374	1322	1375	1439	1482	1415	1400	1510	1464	1431	1423	1405	1460	1487	1480	1474	1470	1458	1466	1457	1456	1490	1519	1545	1546	1524	1447	1495	1511	1570	1569	1547	1505	1512	1532	1521	1515	1502	1500
1357	1381	1440	1440	1341	1339	1375	1420	1504	1551	1462	1374	1347	1370	1424	1470	1439	1473	1484	1490	1440	1443	1386	1425	1474	1464	1457	1461	1444	1534	1470	1503	1512	1502	1518	1506	1485	1519	1506	1478	1486	1474	1510	1520	1525	1574	1546	1526	1499	1462
1449	1374	1421	1398	1349	1377	1329	1418	1482	1528	1453	1425	1417	1394	1410	1431	1457	1412	1439	1464	1458	1433	1353	1428	1459	1450	1386	1382	1424	1470	1477	1512	1458	1521	1477	1468	1479	1480	1477	1511	1497	1447	1530	1531	1484	1511	1513	1520	1476	1469
1486	1380	1381	1394	1405	1421	1440	1393	1436	1454	1416	1452	1464	1455	1445	1411	1437	1444	1416	1413	1439	1399	1388	1410	1432	1496	1378	1414	1384	1432	1496	1511	1541	1603	1530	1479	1484	1486	1463	1479	1505	1500	1476	1530	1471	1477	1458	1455	1463	1400
1420	1395	1372	1422	1400	1466	1465	1442	1389	1392	1387	1428	1442	1507	1474	1413	1433	1520	1490	1403	1436	1404	1413	1442	1493	1488	1445	1414	1434	1409	1482	1560	1509	1510	1473	1477	1466	1474	1480	1508	1521	1577	1543	1513	1475	1448	1411	1470	1487	1433
1389	1418	1399	1437	1475	1449	1491	1452	1443	1467	1457	1427	1480	1487	1469	1485	1499	1521	1466	1421	1412	1463	1450	1484	1545	1491	1470	1467	1440	1411	1396	1460	1493	1486	1451	1440	1485	1494	1524	1541	1521	1541	1572	1488	1504	1455	1475	1479	1447	1492
1450	1403	1458	1501	1498	1477	1467	1445	1411	1441	1521	1511	1459	1483	1490	1481	1543	1547	1473	1458	1427	1418	1446	1448	1494	1450	1474	1528	1479	1487	1465	1510	1482	1464	1454	1516	1564	1573	1526	1560	1519	1519	1514	1533	1512	1491	1581	1542	1478	1482
1447	1420	1449	1488	1507	1471	1424	1435	1407	1420	1466	1469	1446	1492	1484	1495	1518	1509	1470	1471	1466	1441	1408	1423	1443	1430	1445	1503	1479	1500	1493	1531	1563	1521	1459	1539	1553	1569	1557	1594	1547	1489	1513	1479	1439	1465	1500	1538	1478	1476
1404	1453	1437	1457	1493	1477	1456	1462	1454	1485	1463	1456	1459	1477	1508	1488	1508	1494	1495	1514	1528	1503	1488	1452	1471	1454	1474	1479	1483	1504	1506	1493	1568	1497	1500	1528	1532	1527	1569	1543	1606	1534	1485	1479	1486	1466	1498	1510	1470	1437
1406	1490	1490	1455	1451	1426	1432	1395	1416	1463	1497	1446	1431	1465	1493	1471	1514	1495	1474	1516	1524	1506	1498	1500	1469	1448	1484	1501	1480	1490	1485	1505	1574	1562	1509	1476	1497	1497	1460	1507	1557	1615	1545	1484	1472	1503	1487	1524	1426	1440
1468	1483	1463	1499	1488	1436	1406	1416	1464	1490	1447	1471	1520	1529	1461	1405	1384	1378	1467	1482	1457	1460	1459	1498	1422	1463	1457	1502	1506	1520	1491	1540	1511	1533	1537	1486	1533	1522	1444	1476	1539	1565	1604	1509	1506	1487	1502	1524	1489	1454
1524	1451	1463	1522	1531	1434	1414	1468	1480	1458	1465	1472	1487	1506	1440	1402	1465	1454	1486	1425	1406	1417	1455	1524	1470	1496	1428	1518	1526	1503	1499	1524	1555	1555	1538	1533	1485	1525	1479	1453	1450	1493	1563	1556	1564	1450	1459	1485	1521	1441
1489	1558	1543	1483	1492	1476	1463	1483	1487	1531	1476	1505	1543	1501	1425	1462	1504	1542	1535	1475	1441	1472	1486	1544	1540	1521	1523	1554	1559	1520	1524	1504	1537	1605	1548	1560	1524	1521	1507	1472	1435	1463	1502	1526	1475	1355	1357	1385	1440	1484
1555	1490	1475	1500	1424	1425	1439	1467	1515	1569	1501	1475	1492	1477	1459	1382	1422	1474	1486	1522	1471	1471	1487	1519	1538	1533	1544	1535	1526	1512	1459	1497	1518	1530	1551	1518	1552	1563	1564	1540	1510	1507	1515	1497	1458	1275	1206	1338	1444	1437
1504	1449	1453	1486	1424	1436	1437	1415	1478	1507	1482	1517	1529	1440	1415	1363	1414	1438	1478	1505	1487	1461	1455	1505	1442	1542	1561	1498	1476	1486	1506	1539	1533	1535	1579	1596	1602	1587	1571	1546	1565	1534	1521	1597	1523	1408	1325	1375	1436	1474
1535	1413	1467	1467	1467	1443	1445	1479	1495	1538	1527	1516	1522	1460	1487	1483	1420	1458	1466	1513	1492	1535	1495	1464	1444	1478	1501	1509	1506	1517	1515	1536	1550	1563	1542	1587	1577	1620	1543	1570	1529	1522	1584	1630	1573	1459	1417	1434	1488	1435
1565	1511	1498	1503	1513	1464	1501	1476	1485	1478	1540	1499	1490	1503	1489	1460	1420	1443	1498	1530	1530	1535	1503	1496	1428	1434	1483	1499	1512	1556	1529	1515	1517	1521	1558	1574	1562	1563	1546	1525	1504	1526	1579	1602	1513	1462	1436	1419	1460	1510
1535	1571	1547	1569	1534	1452	1503	1480	1425	1459	1475	1499	1492	1581	1466	1472	1486	1511	1510	1503	1524	1554	1480	1439	1404	1468	1490	1515	1504	1488	1535	1486	1459	1454	1512	1557	1541	1493	1505	1515	1501	1495	1490	1492	1485	1452	1435	1461	1482	1459
1566	1531	1565	1593	1529	1487	1513	1512	1489	1498	1517	1502	1493	1567	1464	1464	1528	1541	1509	1506	1502	1527	1469	1460	1454	1536	1551	1538	1537	1540	1505	1454	1441	1416	1499	1501	1485	1459	1448	1501	1580	1482	1444	1451	1475	1482	1462	1449	1481	1491
1622	1574	1574	1586	1505	1545	1495	1466	1533	1534	1488	1506	1533	1564	1494	1538	1575	1566	1540	1586	1589	1511	1469	1453	1486	1564	1537	1528	1558	1565	1528	1466	1430	1455	1481	1457	1502	1521	1489	1546	1528	1481	1464	1454	1441	1438	1408	1446	1481	1462
1569	1596	1568	1593	1591	1527	1482	1480	1456	1473	1542	1510	1592	1634	1621	1561	1531	1488	1514	1554	1555	1526	1503	1476	1497	1531	1519	1441	1467	1466	1498	1487	1496	1483	1513	1426	1417	1463	1498	1492	1463	1475	1457	1462	1415	1413	1408	1459	1442	1427
1600	1594	1599	1616	1643	1583	1523	1506	1477	1504	1594	1556	1566	1604	1605	1630	1559	1503	1527	1552	1511	1521	1566	1497	1516	1493	1484	1422	1437	1422	1431	1466	1497	1512	1526	1455	1365	1384	1440	1497	1486	1467	1422	1440	1454	1518	1457	1431	1408	1394
1636	1638	1641	1607	1641	1588	1570	1567	1554	1566	1574	1603	1575	1578	1579	1575	1502	1495	1489	1514	1534	1564	1569	1524	1509	1462	1458	1530	1463	1412	1376	1452	1472	1492	1536	1450	1407	1420	1445	1460	1472	1442	1414	1445	1476	1487	1426	1438	1401	1451
1635	1593	1581	1603	1582	1556	1549	1537	1547	1573	1589	1595	1613	1561	1519	1574	1561	1588	1520	1519	1542	1539	1539	1494	1504	1477	1435	1507	1433	1426	1395	1485	1520	1476	1485	1460	1524	1505	1472	1466	1478	1461	1391	1472	1485	1448	1414	1447	1424	1392
1648	1595	1605	1634	1649	1636	1569	1539	1506	1530	1627	1580	1690	1622	1555	1602	1621	1594	1570	1546	1560	1538	1515	1517	1467	1489	1442	1427	1451	1455	1512	1516	1524	1514	1468	1475	1536	1547	1473	1440	1451	1468	1451	1435	1508	1446	1451	1499	1469	1426
1736	1725	1628	1608	1631	1664	1651	1640	1591	1558	1615	1614	1639	1649	1632	1650	1632	1638	1631	1548	1546	1574	1532	1561	1510	1515	1473	1499	1554	1556	1513	1551	1564	1485	1447	1445	1484	1523	1496	1498	1431	1497	1473	1456	1454	1470	1532	1511	1496	1469
1825	1764	1670	1676	1681	1696	1715	1706	1704	1657	1583	1612	1631	1649	1591	1564	1595	1633	1633	1546	1529	1546	1561	1547	1586	1512	1511	1446	1478	1540	1511	1543	1527	1484	1465	1434	1440	1456	1506	1510	1465	1483	1479	1441	1415	1503	1517	1483	1477	1434
1792	1782	1741	1735	1765	1715	1692	1652	1692	1736	1666	1598	1557	1629	1591	1545	1576	1558	1601	1590	1558	1516	1552	1511	1531	1469	1425	1410	1457	1437	1530	1521	1444	1470	1465	1446	1491	1494	1530	1521	1450	1474	1449	1453	1434	1508	1551	1431	1421	1405
1715	1753	1790	1743	1727	1768	1680	1667	1677	1717	1721	1667	1648	1652	1628	1624	1617	1592	1577	1608	1556	1541	1521	1494	1495	1511	1468	1487	1462	1478	1529	1494	1509	1535	1554	1568	1554	1543	1497	1480	1427	1462	1464	1409	1449	1462	1472	1451	1432	1460
1714	1772	1816	1792	1768	1713	1661	1634	1669	1697	1687	1702	1683	1692	1688	1704	1645	1608	1523	1530	1524	1547	1565	1547	1535	1584	1569	1558	1550	1540	1531	1528	1484	1509	1507	1559	1498	1503	1472	1486	1459	1460	1482	1438	1412	1454	1478	1481	1476	1462
1723	1770	1758	1766	1712	1707	1695	1716	1708	1696	1708	1687	1706	1735	1690	1685	1634	1570	1541	1545	1515	1576	1601	1633	1594	1646	1678	1665	1586	1521	1484	1453	1486	1503	1456	1411	1468	1529	1457	1471	1427	1464	1505	1501	1494	1519	1567	1515	1422	1456
1804	1848	1788	1731	1741	1748	1782	1798	1786	1722	1636	1645	1699	1742	1704	1692	1600	1588	1521	1562	1549	1566	1674	1649	1641	1677	1723	1628	1566	1558	1551	1521	1519	1482	1406	1468	1532	1533	1476	1464	1429	1424	1451	1523	1514	1497	1557	1478	1414	1469
1781	1852	1828	1777	1794	1850	1833	1839	1827	1775	1720	1671	1673	1729	1791	1735	1663	1674	1602	1578	1568	1632	1673	1681	1598	1597	1628	1611	1549	1546	1591	1621	1573	1490	1554	1499	1525	1530	1541	1503	1478	1472	1489	1585	1560	1492	1475	1466	1467	1521
1744	1814	1797	1735	1772	1844	1786	1816	1873	1864	1782	1665	1659	1695	1746	1719	1681	1739	1740	1664	1676	1724	1673	1736	1652	1624	1623	1617	1532	1543	1579	1617	1616	1580	1570	1500	1475	1478	1546	1542	1520	1499	1502	1507	1528	1495	1500	1510	1479	1495
1763	1780	1750	1774	1816	1815	1819	1788	1791	1766	1749	1696	1719	1681	1753	1677	1678	1730	1762	1723	1668	1770	1754	1736	1672	1631	1632	1584	1557	1528	1538	1545	1580	1572	1527	1525	1475	1520	1517	1525	1501	1489	1439	1469	1498	1529	1467	1462	1421	1409
1745	1785	1763	1787	1829	1768	1836	1741	1728	1685	1712	1763	1687	1665	1689	1736	1703	1719	1705	1702	1727	1723	1708	1669	1686	1606	1593	1618	1593	1588	1575	1571	1573	1525	1514	1493	1489	1544	1509	1518	1502	1472	1494	1483	1487	1437	1418	1448	1401	1392
1783	1787	1819	1841	1827	1735	1708	1713	1733	1690	1709	1798	1764	1680	1739	1780	1740	1707	1676	1685	1805	1830	1694	1642	1618	1563	1598	1627	1518	1506	1562	1568	1514	1521	1488	1497	1521	1500	1478	1556	1502	1486	1516	1487	1464	1433	1443	1438	1451	1417
1798	1811	1861	1823	1827	1766	1799	1821	1770	1708	1711	1779	1796	1694	1694	1720	1765	1747	1748	1676	1746	1748	1688	1580	1592	1564	1569	1589	1550	1575	1572	1529	1487	1430	1466	1494	1511	1475	1495	1495	1521	1524	1495	1400	1414	1445	1476	1509	1443	1476
1897	1972	1950	1901	1926	1856	1876	1870	1812	1744	1783	1778	1784	1767	1728	1742	1812	1822	1754	1645	1658	1625	1609	1626	1573	1546	1567	1556	1571	1575	1560	1498	1440	1422	1399	1451	1466	1469	1474	1526	1494	1510	1468	1462	1455	1487	1466	1459	1444	1422
1972	1935	1929	1968	1952	1944	1898	1781	1736	1739	1745	1735	1859	1740	1748	1792	1775	1758	1731	1685	1669	1658	1631	1590	1558	1493	1525	1576	1594	1554	1501	1447	1474	1474	1424	1429	1471	1496	1488	1526	1498	1455	1436	1470	1452	1455	1478	1427	1437	1399
2021	1928	1873	1879	1880	1859	1861	1760	1727	1779	1765	1764	1796	1775	1729	1770	1766	1691	1662	1601	1610	1609	1585	1539	1525	1465	1491	1504	1577	1532	1510	1482	1495	1516	1471	1416	1448	1517	1521	1531	1528	1464	1425	1421	1458	1484	1468	1459	1486	1491
1964	1913	1844	1871	1786	1799	1803	1782	1739	1740	1792	1767	1811	1788	1673	1693	1698	1623	1556	1603	1569	1573	1532	1488	1487	1447	1490	1496	1483	1493	1514	1511	1487	1485	1497	1410	1383	1479	1509	1464	1501	1447	1445	1465	1422	1439	1430	1471	1514	1531
1922	1957	1914	1803	1748	1782	1741	1757	1740	1739	1708	1690	1720	1738	1728	1711	1614	1501	1492	1547	1567	1581	1467	1452	1446	1474	1478	1492	1453	1450	1481	1510	1462	1436	1483	1419	1497	1491	1434	1370	1423	1467	1427	1438	1399	1458	1534	1517	1443	1423
1880	1946	1850	1825	1837	1828	1863	1782	1666	1674	1672	1689	1641	1651	1654	1636	1550	1524	1465	1532	1609	1572	1557	1467	1447	1485	1511	1456	1454	1438	1463	1458	1390	1406	1422	1451	1471	1445	1386	1372	1411	1473	1497	1439	1431	1469	1466	1463	1496	1439
1841	1841	1808	1839	1870	1914	1840	1745	1721	1662	1670	1651	1630	1589	1548	1551	1544	1530	1506	1509	1555	1546	1545	1506	1437	1453	1487	1398	1382	1394	1434	1503	1441	1396	1422	1468	1499	1451	1410	1392	1413	1419	1493	1463	1436	1438	1468	1458	1454	1433
1760	1759	1821	1785	1821	1867	1837	1735	1706	1684	1674	1625	1608	1651	1554	1571	1549	1534	1491	1503	1527	1507	1507	1529	1496	1455	1426	1421	1376	1416	1518	1528	1447	1407	1442	1454	1478	1452	1460	1436	1407	1388	1406	1444	1432	1477	1470	1465	1450	1405
1762	1695	1711	1721	1764	1799	1763	1744	1626	1585	1563	1634	1582	1575	1547	1511	1445	1472	1468	1509	1540	1502	1473	1498	1448	1363	1370	1412	1451	1420	1496	1480	1426	1392	1402	1374	1416	1448	1388	1371	1373	1377	1369	1389	1375	1453	1456	1445	1440	1398
1761	1736	1674	1720	1735	1722	1694	1698	1596	1480	1501	1538	1570	1572	1503	1441	1445	1436	1472	1480	1466	1485	1496	1487	1411	1312	1364	1410	1445	1432	1432	1451	1378	1365	1418	1352	1381	1374	1386	1363	1394	1367	1346	1322	1369	1441	1479	1440	1450	1371
1711	1650	1619	1725	1781	1724	1621	1568	1485	1492	1464	1517	1472	1529	1494	1463	1445	1410	1398	1390	1424	1433	1460	1486	1438	1410	1401	1410	1390	1398	1418	1388	1376	1390	1385	1389	1363	1387	1397	1391	1380	1378	1373	1332	1366	1412	1516	1431	1435	1362
1720	1639	1658	1623	1671	1656	1581	1515	1458	1503	1525	1482	1444	1481	1479	1475	1428	1383	1353	1377	1418	1443	1439	1446	1449	1409	1356	1372	1371	1435	1417	1388	1389	1406	1372	1409	1418	1367	1427	1415	1399	1376	1324	1396	1406	1406	1395	1423	1446	1369
1710	1673	1640	1571	1541	1561	1555	1508	1459	1457	1486	1395	1453	1468	1476	1470	1436	1396	1398	1431	1452	1474	1398	1472	1414	1411	1373	1379	1387	1383	1351	1394	1367	1372	1347	1387	1394	1425	1446	1449	1399	1422	1344	1368	1384	1393	1347	1340	1403	1396
1684	1633	1604	1547	1519	1505	1495	1479	1499	1432	1438	1391	1415	1403	1406	1465	1458	1406	1421	1438	1398	1401	1395	1356	1386	1375	1368	1395	1348	1332	1373	1396	1391	1313	1317	1351	1368	1466	1429	1422	1422	1425	1326	1333	1393	1453	1413	1406	1390	1406
1668	1641	1634	1653	1643	1600	1580	1521	1446	1495	1549	1507	1457	1425	1434	1428	1421	1356	1405	1396	1406	1391	1376	1383	1371	1374	1418	1363	1325	1275	1331	1364	1385	1382	1346	1370	1383	1419	1410	1382	1385	1364	1331	1361	1392	1430	1440	1407	1428	1416
1656	1640	1599	1545	1606	1624	1534	1510	1477	1493	1524	1558	1535	1463	1441	1440	1444	1362	1387	1368	1416	1436	1421	1391	1419	1395	1403	1380	1335	1315	1389	1391	1385	1394	1433	1452	1389	1436	1391	1391	1392	1389	1332	1366	1342	1392	1413	1396	1417	1403
1651	1630	1592	1541	1548	1567	1564	1511	1474	1443	1480	1523	1530	1450	1415	1391	1388	1406	1384	1381	1353	1384	1372	1408	1420	1429	1436	1403	1378	1357	1409	1389	1353	1372	1425	1441	1410	1393	1460	1486	1477	1427	1385	1398	1392	1432	1386	1363	1395	1472
1646	1641	1604	1648	1568	1606	1556	1534	1469	1430	1557	1518	1462	1406	1392	1412	1400	1392	1399	1363	1334	1350	1376	1370	1411	1416	1442	1380	1377	1352	1378	1359	1379	1372	1396	1450	1400	1476	1507	1514	1440	1468	1458	1452	1447	1433	1437	1402	1416	1446
1644	1645	1611	1633	1653	1546	1574	1545	1539	1466	1503	1454	1457	1456	1392	1431	1410	1425	1414	1362	1354	1346	1370	1427	1412	1415	1372	1345	1339	1394	1361	1436	1410	1420	1465	1504	1452	1414	1442	1477	1455	1513	1466	1412	1472	1413	1466	1463	1469	1417
1652	1634	1614	1655	1581	1593	1583	1637	1583	1497	1478	1460	1488	1448	1398	1409	1390	1488	1462	1431	1396	1403	1436	1447	1433	1349	1331	1334	1294	1380	1405	1403	1411	1378	1432	1493	1453	1407	1453	1477	1445	1461	1409	1449	1443	1425	1485	1487	1446	1414
1663	1584	1566	1589	1618	1606	1616	1585	1555	1563	1484	1488	1509	1457	1406	1394	1404	1435	1477	1448	1384	1451	1490	1405	1404	1409	1388	1416	1438	1401	1397	1380	1383	1412	1403	1379	1384	1417	1401	1409	1390	1401	1360	1383	1465	1442	1395	1372	1400	1384
1614	1558	1549	1589	1611	1629	1602	1557	1527	1571	1564	1550	1479	1501	1452	1421	1423	1416	1506	1473	1424	1410	1453	1454	1364	1352	1395	1459	1457	1427	1431	1385	1399	1417	1394	1351	1340	1376	1430	1407	1366	1364	1353	1398	1454	1424	1326	1352	1358	1363
1658	1555	1549	1582	1596	1635	1618	1516	1518	1524	1538	1567	1517	1496	1487	1476	1466	1449	1496	1429	1416	1347	1450	1421	1362	1351	1379	1463	1441	1442	1419	1413	1367	1382	1406	1315	1322	1324	1383	1393	1335	1324	1330	1364	1345	1330	1328	1292	1296	1366
1651	1611	1618	1638	1589	1584	1562	1525	1529	1472	1493	1542	1546	1520	1446	1465	1448	1454	1449	1413	1399	1429	1421	1456	1358	1296	1386	1400	1360	1372	1408	1369	1317	1360	1345	1357	1340	1310	1327	1387	1303	1286	1294	1296	1289	1267	1278	1289	1284	1261
1652	1609	1601	1547	1524	1512	1527	1552	1538	1461	1419	1414	1409	1393	1409	1427	1419	1427	1409	1391	1376	1379	1386	1409	1369	1352	1374	1342	1358	1329	1363	1296	1294	1341	1296	1291	1257	1280	1308	1344	1312	1266	1309	1287	1255	1215	1220	1200	1239	1189
1657	1624	1550	1544	1500	1496	1504	1489	1504	1458	1408	1402	1438	1422	1388	1377	1366	1398	1320	1324	1321	1302	1359	1375	1363	1354	1368	1352	1287	1261	1295	1279	1289	1281	1294	1251	1263	1235	1230	1250	1275	1270	1269	1193	1183	1154	1132	1121	1193	1209
1630	1630	1601	1539	1435	1473	1500	1464	1483	1393	1392	1435	1479	1427	1370	1360	1328	1347	1312	1275	1273	1266	1262	1286	1253	1278	1319	1336	1277	1208	1198	1234	1208	1251	1231	1239	1242	1242	1195	1203	1185	1189	1170	1127	1092	1112	1093	1131	1117	1142
1579	1588	1547	1472	1405	1481	1502	1475	1394	1372	1391	1390	1370	1346	1321	1346	1326	1291	1289	1291	1289	1242	1208	1222	1243	1244	1252	1236	1235	1181	1108	1160	1188	1244	1206	1175	1192	1214	1211	1183	1130	1130	1089	1079	1072	1102	1105	1104	1074	1082
1542	1502	1459	1458	1401	1443	1454	1392	1379	1341	1334	1332	1311	1320	1328	1317	1260	1232	1239	1258	1225	1177	1157	1164	1188	1203	1167	1194	1184	1135	1108	1124	1159	1182	1168	1130	1159	1225	1148	1134	1110	1103	1052	1036	1060	1109	1118	1100	1088	1087
1566	1470	1402	1396	1312	1311	1370	1317	1298	1320	1333	1272	1302	1274	1311	1239	1214	1188	1175	1166	1165	1172	1141	1146	1171	1189	1158	1132	1150	1102	1161	1173	1117	1131	1116	1061	1108	1118	1085	1086	1077	1055	1074	1082	1111	1121	1123	1099	1100	1059
1483	1362	1322	1289	1301	1279	1304	1254	1280	1282	1312	1306	1257	1270	1262	1235	1198	1178	1128	1142	1178	1151	1154	1137	1115	1122	1125	1094	1130	1116	1101	1135	1126	1091	1096	1107	1059	1081	1017	1030	1058	1061	1055	1059	1100	1104	1074	1054	1095	1035
1362	1337	1307	1268	1234	1261	1253	1200	1220	1226	1239	1265	1212	1218	1217	1225	1126	1133	1142	1101	1118	1157	1145	1114	1104	1112	1101	1058	1109	1113	1097	1122	1130	1056	1088	1087	1054	1056	1042	1038	1040	1060	1041	1065	1041	1029	1007	1046	1061	1023
1341	1303	1262	1222	1218	1201	1174	1167	1170	1204	1200	1207	1241	1240	1226	1219	1117	1105	1100	1078	1108	1099	1160	1109	1098	1105	1146	1069	1078	1078	1093	1154	1137	1077	1064	1104	1028	986	1012	1074	1047	1088	1047	1023	1007	1026	1014	1010	1027	992
1227	1220	1227	1196	1192	1190	1187	1180	1190	1209	1194	1198	1200	1190	1131	1105	1094	1093	1089	1075	1052	1116	1136	1090	1055	1055	1097	1081	1050	1073	1111	1111	1089	1086	1066	1079	1051	1013	1034	1060	1091	1071	1037	1023	1006	995	1029	1048	1018	999
1232	1234	1172	1168	1177	1169	1182	1183	1145	1165	1155	1116	1140	1129	1123	1052	1058	1057	1112	1044	1082	1132	1116	1115	1071	1089	1075	1068	1044	1076	1076	1086	1089	1040	1030	1047	1071	1059	1042	1054	1088	1066	1033	1007	1009	981	997	1035	1002	998
1164	1181	1151	1119	1098	1108	1099	1131	1136	1129	1067	1070	1111	1115	1128	1041	1051	1056	1071	1069	1054	1107	1131	1072	1058	1047	1029	1018	1045	1076	1073	1071	1083	1048	1046	1053	1076	1048	1026	1031	1083	1064	1034	975	988	980	1002	996	1001	1013
1142	1156	1131	1133	1074	1079	1108	1134	1118	1060	1057	1098	1098	1094	1100	1034	1021	1058	1062	1058	1086	1120	1110	1070	1035	1042	1046	1028	1040	1046	1022	1060	1051	1064	1082	1075	1053	1021	984	1027	1040	1057	1035	990	1020	1001	970	972	1020	1053
1122	1116	1108	1094	1046	1088	1131	1117	1093	1067	1102	1106	1077	1077	1064	1051	1041	1033	1044	1030	1063	1076	1072	1073	1019	1046	1064	1064	1022	993	992	1030	1039	1019	1038	1052	1004	1028	1015	991	1031	1070	1040	1022	1038	1059	1008	990	982	983
1107	1060	1116	1079	1078	1093	1090	1081	1094	1107	1085	1094	1051	1071	1065	1044	1029	1038	1057	1050	1031	1024	1026	1083	1046	1100	1064	1027	1014	971	1001	1006	1023	1000	997	1005	1010	1024	1037	1037	1054	1027	1010	1011	1026	1005	1026	1007	973	942
1069	1069	1064	1080	1036	1073	1075	1067	1137	1140	1129	1087	1020	1041	1021	1033	1028	1019	1051	1067	1028	1007	990	1028	1055	1048	1045	999	988	969	1017	1010	1005	1013	986	987	1000	1000	1006	1010	1024	1030	990	972	1023	1041	1023	1029	1012	967
1078	1050	1022	1044	1054	1076	1117	1084	1091	1087	1074	1096	1030	1028	1019	1026	1005	1033	1052	1052	1034	989	990	1028	1017	1014	1042	1044	983	998	985	987	1003	999	988	990	1029	995	992	1029	1038	1048	992	1021	1048	1055	1048	1037	1064	1005
1103	1067	1025	1062	1076	1059	1074	1079	1068	1048	1071	1072	1031	1031	1044	1017	1016	1055	1067	1015	1043	1068	1004	1026	1022	1013	1060	1029	1015	1019	1005	999	998	1009	984	1019	1022	1023	1021	1013	1017	1000	1016	1025	1071	1094	1063	1041	1030	1016
1098	1039	1033	1001	1022	1042	1048	1063	1082	1098	1062	1075	1030	1027	1038	1034	1035	1018	1081	1076	1068	1075	1077	1052	1035	1019	1032	1043	1006	1006	992	993	1031	1034	1022	1021	1057	1027	1035	1039	1034	1023	1042	1136	1113	1100	1053	1098	1088	1080
1028	1037	1013	999	1045	1087	1090	1087	1077	1069	1044	1068	1104	1089	1104	1044	1068	1049	1107	1098	1077	1056	1084	1064	1103	1055	1044	1062	1050	1038	998	1027	1037	1046	1014	1039	1063	1073	1057	1111	1092	1123	1099	1125	1164	1110	1080	1068	1103	1120
1039	1042	1042	998	1063	1076	1092	1103	1052	1052	1052	1068	1098	1090	1094	1059	1058	1072	1081	1107	1058	1060	1091	1104	1120	1087	1075	1061	1069	1105	1057	1060	1094	1066	1049	1067	1093	1169	1170	1160	1169	1163	1175	1193	1185	1158	1129	1156	1132	1164
1060	1054	1072	1021	1034	1054	1077	1066	1082	1068	1094	1099	1093	1099	1053	1057	1076	1071	1102	1089	1084	1072	1090	1107	1123	1116	1136	1093	1113	1123	1083	1160	1114	1072	1110	1140	1188	1212	1181	1194	1203	1220	1226	1190	1174	1201	1149	1197	1225	1188
991	1058	1069	1082	1045	1066	1093	1050	1109	1114	1117	1131	1096	1079	1067	1109	1113	1071	1062	1100	1156	1139	1137	1199	1140	1169	1187	1213	1179	1179	1214	1267	1246	1217	1205	1283	1281	1274	1270	1280	1254	1264	1235	1225	1242	1218	1232	1258	1232	1244
1035	1055	1130	1091	1085	1058	1093	1090	1140	1157	1105	1121	1141	1129	1153	1213	1182	1163	1183	1183	1180	1222	1276	1328	1256	1225	1263	1316	1316	1325	1353	1375	1336	1326	1310	1345	1325	1326	1378	1305	1256	1263	1248	1233	1242	1181	1230	1238	1199	1188
1042	1067	1094	1160	1107	1092	1096	1123	1151	1180	1166	1152	1201	1206	1237	1305	1316	1307	1285	1320	1380	1437	1455	1443	1399	1355	1438	1448	1428	1423	1494	1487	1442	1439	1415	1390	1358	1360	1383	1332	1238	1214	1213	1229	1191	1143	1157	1192	1186	1223
1083	1137	1192	1217	1188	1181	1168	1181	1222	1226	1269	1254	1307	1279	1297	1381	1454	1480	1561	1523	1567	1603	1696	1671	1646	1555	1617	1574	1559	1577	1587	1503	1475	1462	1419	1398	1306	1322	1288	1284	1199	1209	1204	1187	1168	1162	1185	1220	1184	1187
1150	1211	1249	1263	1288	1304	1275	1299	1341	1343	1420	1390	1520	1500	1521	1511	1614	1738	1786	1761	1744	1794	1876	1874	1760	1677	1621	1593	1605	1583	1552	1543	1507	1454	1351	1312	1313	1230	1216	1227	1215	1251	1215	1206	1182	1224	1208	1204	1215	1210
1300	1344	1353	1373	1400	1443	1445	1520	1557	1589	1597	1610	1695	1763	1716	1658	1745	1890	1919	1942	1861	1888	1917	1881	1847	1718	1623	1633	1592	1554	1490	1453	1404	1382	1302	1299	1299	1278	1268	1259	1286	1257	1257	1233	1199	1233	1257	1227	1215	1169
1489	1582	1626	1582	1658	1673	1678	1784	1843	1878	1894	1916	1927	1947	1986	1889	1867	1867	1912	1881	1855	1826	1776	1851	1755	1665	1618	1598	1493	1457	1437	1370	1368	1366	1321	1318	1324	1315	1293	1290	1256	1236	1272	1290	1209	1218	1243	1216	1167	1174
1686	1763	1901	1887	1901	1992	2026	2064	2079	2039	2113	2108	2049	2073	2035	1960	1889	1884	1862	1820	1762	1777	1725	1765	1680	1536	1500	1519	1445	1424	1420	1378	1406	1407	1382	1341	1361	1357	1268	1277	1247	1241	1201	1221	1203	1229	1237	1196	1170	1154
2008	2125	2186	2198	2155	2169	2195	2256	2222	2125	2081	2085	2142	2078	1985	1895	1831	1805	1832	1756	1652	1632	1703	1637	1604	1512	1492	1570	1520	1502	1497	1519	1504	1529	1448	1325	1354	1325	1306	1289	1235	1232	1209	1231	1261	1258	1243	1226	1225	1174
2232	2237	2295	2277	2185	2121	2173	2207	2138	2084	1985	1958	1993	1974	1903	1838	1785	1722	1775	1737	1790	1704	1623	1600	1590	1573	1605	1621	1618	1542	1545	1542	1576	1541	1480	1369	1337	1294	1327	1292	1276	1209	1220	1252	1267	1210	1215	1213	1210	1260
2234	2207	2205	2248	2183	2102	1981	1988	1933	1892	1874	1834	1869	1828	1740	1761	1794	1776	1825	1866	1890	1784	1652	1660	1667	1616	1614	1624	1559	1562	1506	1544	1503	1507	1437	1368	1320	1277	1315	1318	1303	1258	1221	1232	1276	1252	1222	1241	1233	1250
2160	2141	2121	2092	2030	1979	1883	1872	1847	1809	1854	1843	1845	1770	1814	1853	1879	1800	1872	1844	1875	1802	1783	1714	1726	1654	1636	1638	1536	1544	1523	1478	1443	1448	1407	1374	1381	1341	1264	1310	1320	1278	1259	1293	1289	1249	1235	1291	1243	1199
2058	2043	1975	1982	1855	1851	1794	1835	1852	1818	1853	1854	1917	1871	1916	1890	1894	1849	1800	1783	1792	1715	1760	1729	1759	1752	1622	1572	1537	1511	1553	1495	1472	1465	1451	1386	1415	1319	1247	1223	1254	1288	1276	1279	1302	1279	1248	1322	1253	1205
2014	2005	1972	1919	1855	1860	1838	1826	1897	1949	1915	1991	1941	1951	1957	1854	1831	1840	1770	1732	1734	1781	1749	1733	1695	1700	1620	1580	1575	1561	1511	1482	1500	1489	1432	1408	1403	1348	1276	1231	1266	1266	1243	1280	1323	1343	1308	1348	1278	1224
1927	1920	1933	1877	1838	1968	1977	2016	2050	1949	1955	1956	1936	1956	1886	1899	1910	1880	1795	1753	1804	1766	1723	1719	1712	1690	1654	1597	1592	1575	1516	1510	1486	1464	1415	1437	1417	1360	1307	1288	1265	1272	1293	1363	1372	1375	1324	1302	1276	1285
1968	1904	1926	1870	1875	2013	2028	2051	2058	1976	2000	1928	1907	1854	1888	1820	1804	1855	1800	1817	1851	1806	1712	1703	1709	1645	1686	1644	1587	1564	1519	1469	1481	1448	1423	1425	1379	1357	1330	1295	1254	1292	1309	1361	1365	1352	1323	1261	1261	1256
1982	1889	1932	1928	1904	1970	2014	1955	1927	1926	1936	1947	1945	1902	1842	1817	1790	1817	1844	1858	1802	1781	1773	1710	1679	1642	1687	1663	1580	1569	1576	1524	1481	1481	1422	1380	1359	1367	1319	1260	1252	1267	1316	1381	1328	1317	1291	1280	1273	1225
1998	1957	1911	1909	1917	1900	1922	1935	1904	1836	1895	1917	1905	1894	1796	1753	1817	1766	1773	1769	1753	1767	1772	1749	1690	1730	1744	1649	1554	1537	1561	1548	1515	1498	1500	1402	1392	1380	1311	1263	1313	1296	1305	1343	1336	1286	1247	1228	1261	1210
1957	1958	1979	1944	1915	1903	1886	1931	1889	1888	1871	1788	1913	1841	1825	1825	1854	1787	1798	1721	1711	1720	1730	1747	1675	1651	1703	1592	1507	1508	1537	1485	1525	1520	1473	1426	1374	1414	1350	1319	1312	1296	1290	1295	1297	1294	1243	1233	1230	1262
2002	2007	2009	2022	1967	1906	1900	1859	1861	1861	1788	1880	1842	1748	1774	1842	1839	1780	1808	1720	1699	1763	1751	1677	1720	1712	1631	1618	1546	1478	1506	1459	1426	1460	1383	1353	1366	1366	1334	1341	1303	1278	1254	1259	1258	1254	1272	1286	1259	1313
2066	2011	1991	1944	1896	1875	1873	1815	1838	1826	1822	1854	1874	1801	1848	1851	1820	1813	1780	1728	1773	1796	1697	1648	1703	1696	1640	1528	1474	1488	1483	1481	1435	1456	1395	1331	1347	1349	1319	1311	1293	1257	1231	1235	1252	1271	1314	1316	1339	1322
1930	1932	1944	1946	1928	1919	1857	1883	1872	1840	1820	1818	1828	1847	1838	1832	1758	1780	1787	1819	1838	1764	1659	1622	1640	1656	1593	1503	1510	1548	1448	1477	1461	1448	1419	1350	1348	1342	1309	1336	1303	1240	1285	1319	1320	1276	1273	1352	1369	1348
1966	1910	1929	1894	1888	1944	1885	1886	1926	1937	1873	1815	1744	1801	1771	1757	1761	1733	1768	1842	1820	1733	1674	1623	1719	1677	1592	1495	1478	1472	1405	1343	1363	1395	1409	1404	1332	1354	1336	1345	1332	1304	1297	1343	1333	1333	1307	1343	1385	1332
1938	1863	1950	1915	1959	1848	1843	1869	1913	1929	1781	1747	1734	1758	1717	1709	1711	1639	1702	1748	1745	1749	1748	1648	1596	1633	1661	1562	1512	1423	1415	1356	1387	1460	1395	1309	1319	1369	1340	1353	1354	1323	1290	1297	1307	1337	1296	1376	1413	1314
1967	1954	1923	1927	1869	1871	1879	1844	1846	1880	1794	1771	1763	1683	1694	1663	1616	1627	1597	1683	1761	1770	1731	1681	1648	1608	1606	1588	1502	1471	1468	1409	1410	1440	1419	1374	1312	1274	1335	1341	1342	1354	1307	1278	1298	1297	1342	1389	1300	1313
1943	1941	1888	1888	1821	1817	1882	1799	1795	1769	1781	1822	1729	1725	1688	1686	1661	1689	1654	1589	1699	1722	1725	1679	1642	1606	1581	1555	1513	1484	1444	1438	1468	1467	1420	1417	1361	1321	1340	1345	1298	1374	1338	1301	1270	1284	1348	1324	1274	1322
1921	1903	1886	1825	1819	1814	1874	1887	1849	1836	1856	1781	1796	1738	1755	1763	1739	1720	1770	1657	1676	1657	1645	1693	1660	1606	1524	1523	1509	1484	1509	1424	1487	1473	1462	1373	1373	1332	1320	1298	1324	1308	1317	1269	1222	1234	1294	1259	1272	1326
1883	1898	1922	1895	1848	1829	1885	1933	1862	1884	1822	1854	1796	1767	1757	1809	1785	1759	1832	1757	1740	1676	1599	1647	1588	1544	1458	1465	1471	1482	1468	1392	1442	1432	1395	1428	1390	1393	1289	1284	1312	1313	1290	1292	1251	1262	1322	1292	1290	1315
1866	1887	1841	1883	1946	1916	1880	1908	1863	1883	1862	1831	1785	1830	1850	1814	1799	1840	1753	1652	1653	1633	1633	1669	1600	1602	1507	1473	1466	1454	1471	1404	1403	1349	1369	1370	1379	1374	1302	1268	1302	1283	1322	1256	1261	1297	1374	1360	1360	1398
1859	1901	1928	1881	1883	1838	1806	1831	1822	1877	1840	1836	1832	1776	1793	1804	1793	1745	1733	1723	1701	1618	1624	1660	1583	1644	1575	1533	1483	1427	1433	1401	1380	1344	1349	1335	1363	1362	1330	1305	1290	1281	1279	1285	1267	1316	1383	1348	1333	1347
1889	1905	1923	1862	1823	1840	1826	1856	1827	1775	1785	1858	1821	1744	1767	1778	1690	1662	1667	1718	1697	1647	1623	1614	1560	1535	1534	1449	1427	1439	1415	1415	1401	1365	1357	1361	1399	1404	1306	1285	1260	1313	1316	1312	1318	1320	1322	1337	1354	1364
1820	1856	1869	1861	1846	1814	1832	1833	1782	1690	1715	1723	1715	1708	1751	1748	1682	1691	1689	1645	1640	1607	1576	1547	1528	1459	1459	1448	1429	1430	1375	1355	1419	1400	1391	1378	1367	1325	1276	1242	1266	1316	1331	1401	1314	1338	1319	1327	1341	1320
1861	1851	1804	1856	1925	1867	1860	1770	1733	1733	1670	1621	1663	1675	1787	1791	1671	1709	1729	1632	1650	1638	1538	1616	1600	1462	1483	1445	1441	1401	1398	1372	1301	1324	1330	1364	1323	1333	1318	1265	1296	1348	1356	1383	1317	1356	1302	1282	1351	1333
1893	1831	1780	1840	1945	1857	1779	1756	1746	1776	1660	1618	1680	1775	1744	1765	1734	1696	1678	1676	1652	1608	1580	1582	1552	1440	1405	1440	1453	1406	1366	1358	1335	1344	1352	1384	1336	1326	1298	1292	1292	1342	1355	1346	1331	1326	1340	1345	1325	1293
1902	1810	1842	1864	1940	1820	1800	1803	1827	1805	1777	1732	1734	1723	1778	1694	1656	1668	1731	1665	1635	1576	1570	1477	1524	1410	1418	1415	1397	1413	1388	1429	1400	1419	1382	1430	1409	1334	1266	1288	1323	1297	1289	1316	1317	1308	1341	1314	1297	1336
1910	1859	1793	1857	1827	1861	1850	1846	1839	1781	1748	1732	1756	1642	1643	1671	1698	1700	1696	1631	1643	1526	1485	1424	1438	1390	1397	1368	1419	1484	1501	1426	1369	1380	1364	1419	1381	1345	1272	1267	1346	1316	1305	1384	1365	1383	1346	1322	1346	1398
1880	1886	1813	1824	1866	1863	1880	1867	1779	1733	1739	1707	1746	1680	1654	1640	1676	1728	1781	1690	1575	1505	1450	1460	1447	1425	1393	1407	1454	1443	1440	1447	1397	1346	1333	1379	1342	1311	1278	1313	1327	1344	1321	1338	1366	1369	1382	1325	1315	1389
1905	1873	1773	1874	1853	1908	1866	1853	1797	1714	1779	1795	1755	1757	1701	1685	1676	1693	1681	1663	1544	1449	1444	1506	1488	1451	1509	1459	1445	1465	1405	1358	1367	1378	1378	1320	1328	1289	1318	1298	1355	1347	1322	1277	1238	1321	1328	1307	1319	1277
1872	1880	1870	1848	1813	1838	1850	1808	1806	1791	1741	1707	1711	1713	1733	1678	1651	1629	1625	1582	1572	1510	1483	1488	1455	1500	1477	1475	1431	1409	1410	1348	1313	1327	1394	1374	1335	1305	1328	1343	1336	1349	1318	1313	1284	1332	1283	1288	1272	1288
1852	1873	1906	1832	1790	1784	1743	1763	1815	1846	1737	1731	1713	1766	1766	1702	1640	1639	1603	1573	1549	1518	1488	1437	1450	1460	1419	1423	1410	1363	1393	1328	1313	1355	1445	1397	1353	1330	1336	1345	1275	1281	1266	1286	1309	1334	1296	1296	1294	1312
1821	1843	1823	1838	1789	1814	1796	1783	1801	1792	1730	1752	1753	1745	1756	1769	1667	1636	1661	1618	1587	1575	1521	1454	1401	1378	1418	1411	1412	1359	1375	1308	1316	1390	1375	1348	1364	1400	1354	1370	1312	1302	1255	1289	1316	1299	1329	1293	1319	1369
1826	1776	1794	1828	1927	1864	1861	1789	1791	1821	1735	1683	1732	1706	1666	1699	1671	1586	1651	1615	1552	1526	1510	1480	1453	1407	1350	1417	1395	1395	1371	1335	1371	1373	1313	1299	1314	1370	1358	1354	1354	1332	1317	1287	1302	1250	1293	1325	1285	1346
1790	1786	1845	1888	1878	1874	1835	1819	1865	1831	1798	1698	1686	1698	1638	1614	1705	1685	1625	1544	1516	1506	1502	1496	1489	1402	1376	1342	1380	1360	1381	1353	1309	1347	1325	1315	1351	1339	1335	1347	1354	1406	1399	1352	1291	1260	1309	1344	1342	1347
1778	1811	1873	1846	1810	1814	1853	1863	1847	1796	1765	1671	1647	1679	1609	1652	1678	1644	1635	1530	1471	1480	1492	1472	1481	1421	1368	1319	1348	1327	1333	1323	1318	1291	1275	1292	1319	1343	1345	1346	1327	1383	1415	1378	1319	1265	1308	1347	1338	1347
1785	1773	1808	1837	1803	1751	1749	1754	1853	1725	1697	1609	1674	1724	1628	1658	1671	1641	1583	1555	1477	1450	1458	1500	1455	1410	1346	1363	1324	1350	1320	1345	1366	1284	1283	1271	1239	1276	1307	1290	1342	1326	1366	1367	1339	1249	1267	1258	1305	1292
1789	1837	1828	1796	1810	1784	1675	1730	1765	1704	1693	1665	1674	1707	1702	1650	1667	1684	1610	1542	1566	1503	1514	1486	1478	1381	1349	1351	1346	1314	1297	1371	1337	1330	1308	1280	1264	1301	1302	1303	1298	1290	1276	1300	1294	1256	1277	1299	1316	1324
1811	1813	1838	1800	1824	1829	1755	1692	1736	1671	1765	1726	1706	1729	1745	1704	1645	1641	1619	1634	1637	1572	1541	1474	1471	1398	1366	1361	1358	1331	1309	1287	1248	1311	1306	1283	1219	1256	1309	1299	1314	1304	1252	1267	1260	1233	1284	1309	1286	1267
1793	1784	1831	1837	1803	1768	1681	1661	1624	1613	1699	1740	1693	1716	1700	1710	1730	1596	1642	1635	1557	1480	1444	1488	1475	1437	1414	1406	1375	1309	1357	1338	1255	1264	1253	1272	1270	1306	1294	1281	1311	1319	1293	1267	1237	1243	1226	1292	1292	1320
1861	1829	1857	1835	1797	1720	1668	1702	1655	1622	1698	1690	1614	1644	1704	1661	1657	1639	1609	1606	1535	1432	1403	1441	1509	1459	1399	1380	1380	1338	1396	1378	1280	1228	1251	1302	1288	1315	1287	1291	1346	1308	1336	1254	1259	1246	1232	1290	1331	1299
1839	1766	1801	1805	1788	1763	1744	1703	1641	1663	1749	1744	1700	1738	1629	1625	1664	1672	1610	1593	1491	1448	1442	1462	1473	1466	1450	1361	1351	1368	1398	1364	1300	1303	1306	1296	1252	1272	1292	1310	1292	1312	1295	1285	1246	1251	1237	1280	1275	1257
1818	1786	1790	1806	1757	1682	1713	1676	1677	1631	1709	1735	1727	1758	1646	1616	1654	1623	1588	1573	1524	1441	1436	1443	1412	1429	1393	1350	1332	1398	1360	1321	1313	1369	1308	1265	1212	1253	1277	1346	1330	1272	1303	1236	1243	1293	1309	1251	1261	1264
1832	1803	1836	1856	1768	1673	1711	1679	1663	1606	1685	1658	1625	1673	1697	1745	1641	1599	1573	1512	1437	1450	1432	1445	1409	1346	1367	1369	1320	1385	1341	1319	1323	1361	1363	1280	1232	1216	1279	1327	1327	1311	1307	1276	1245	1285	1318	1300	1300	1255
1804	1860	1782	1754	1736	1714	1743	1702	1596	1581	1579	1585	1663	1653	1623	1659	1629	1624	1516	1459	1494	1472	1450	1463	1397	1365	1356	1331	1392	1442	1338	1319	1289	1329	1269	1292	1253	1253	1294	1326	1346	1340	1318	1339	1263	1256	1261	1328	1338	1274
1735	1796	1822	1857	1837	1771	1670	1665	1643	1637	1610	1641	1649	1652	1655	1702	1649	1583	1489	1487	1511	1480	1490	1436	1413	1472	1390	1345	1371	1379	1345	1317	1288	1299	1256	1328	1327	1266	1264	1297	1338	1339	1374	1330	1252	1241	1277	1323	1304	1292
1768	1751	1820	1853	1814	1747	1705	1692	1706	1679	1652	1659	1671	1612	1611	1676	1603	1537	1513	1496	1524	1472	1423	1409	1425	1405	1417	1323	1377	1368	1361	1330	1361	1288	1276	1354	1348	1287	1290	1321	1332	1356	1317	1338	1316	1275	1301	1300	1323	1319
1845	1810	1749	1750	1747	1726	1736	1759	1772	1692	1669	1666	1668	1609	1623	1592	1503	1490	1477	1425	1484	1473	1400	1419	1445	1424	1429	1387	1329	1370	1385	1347	1343	1310	1266	1332	1366	1336	1318	1269	1301	1307	1326	1335	1331	1292	1292	1326	1353	1341
1744	1688	1643	1697	1682	1735	1813	1786	1719	1730	1673	1670	1605	1659	1623	1608	1491	1494	1470	1424	1455	1414	1458	1448	1382	1373	1375	1379	1290	1349	1375	1402	1336	1256	1314	1315	1319	1351	1286	1261	1304	1277	1252	1311	1331	1372	1301	1335	1320	1289
1775	1740	1706	1684	1679	1731	1792	1756	1696	1711	1628	1646	1626	1577	1646	1614	1544	1523	1546	1438	1428	1438	1437	1455	1392	1336	1362	1306	1312	1311	1353	1336	1330	1334	1338	1341	1314	1321	1269	1247	1270	1290	1256	1304	1317	1319	1281	1311	1323	1269
1794	1748	1715	1718	1723	1687	1724	1718	1651	1648	1643	1607	1638	1600	1632	1594	1596	1495	1479	1463	1421	1375	1355	1397	1383	1364	1325	1327	1285	1290	1295	1297	1284	1284	1303	1331	1322	1271	1270	1341	1333	1310	1275	1318	1304	1295	1263	1316	1312	1289
1804	1751	1767	1711	1715	1722	1759	1703	1620	1651	1677	1678	1661	1647	1637	1579	1561	1512	1452	1431	1424	1405	1372	1326	1332	1281	1359	1324	1269	1260	1260	1284	1290	1293	1243	1252	1321	1318	1299	1328	1332	1292	1278	1311	1298	1302	1288	1369	1386	1317
1804	1849	1847	1757	1697	1735	1728	1627	1592	1709	1776	1710	1628	1661	1586	1530	1550	1500	1478	1491	1449	1446	1401	1336	1305	1304	1335	1335	1295	1234	1284	1341	1337	1310	1263	1250	1280	1308	1300	1321	1354	1364	1350	1360	1359	1307	1301	1335	1374	1311
1832	1761	1790	1735	1680	1692	1712	1660	1672	1750	1814	1743	1630	1575	1531	1554	1514	1483	1461	1452	1500	1434	1463	1412	1349	1315	1310	1306	1261	1236	1309	1315	1351	1332	1273	1246	1280	1292	1273	1294	1344	1333	1327	1306	1332	1324	1298	1320	1325	1305
[truncated: 141 more columns]

## Sheet: Figure 3e
642	625	622	639	652	631	640	623	628	626	629	646	642	643	632	629	634	648	642	636	653	657	624	643	632	616	633	632	665	619	621	647	642	660	658	651	655	661	660	654	656	656	656	661	666	652	651	678	687	673
631	615	645	651	642	626	619	635	622	636	624	640	655	661	637	633	629	651	641	654	642	637	641	625	643	618	642	640	636	645	646	654	673	650	649	650	670	668	648	653	654	673	658	651	662	648	661	661	666	681
622	621	628	648	628	625	635	645	659	635	646	639	639	664	643	639	638	650	635	654	643	641	649	657	661	653	658	634	648	646	654	643	652	658	647	630	648	641	636	651	657	658	655	663	657	662	669	659	670	694
621	624	621	648	643	636	635	649	628	628	639	632	657	644	648	637	647	648	643	634	651	636	661	647	661	654	664	660	653	657	647	643	654	641	664	655	640	646	645	656	674	657	656	652	671	653	654	681	658	694
629	622	638	645	624	643	645	640	642	659	640	648	660	638	633	635	640	653	652	635	634	620	646	643	644	647	655	654	652	646	658	661	658	649	654	659	658	643	639	663	663	676	665	668	668	669	666	677	667	678
614	637	649	631	626	643	651	652	619	639	657	638	641	643	630	646	650	639	632	657	646	647	637	647	650	629	655	667	656	660	651	670	642	641	656	646	647	662	655	654	660	653	660	667	684	650	680	662	668	674
626	643	650	629	646	637	648	640	639	632	646	655	640	655	640	668	642	644	651	657	644	643	635	668	673	649	658	666	667	680	655	661	652	646	634	650	643	649	682	659	653	669	667	669	676	690	675	658	671	684
645	631	629	635	648	628	631	624	640	653	650	650	640	666	667	659	641	641	651	651	645	652	648	668	650	645	655	652	673	653	676	657	649	640	667	632	656	660	678	665	663	683	675	681	696	693	687	682	694	692
626	635	637	639	636	647	622	637	653	625	626	635	644	647	654	650	640	653	650	640	651	646	651	653	664	651	643	652	656	669	669	639	646	660	644	664	663	674	652	641	679	673	643	651	675	669	678	679	690	688
640	639	643	632	646	629	646	650	649	635	672	646	649	651	639	629	655	644	669	645	654	655	655	664	665	663	656	674	666	643	659	648	656	683	674	671	674	681	673	660	671	675	679	668	672	671	667	685	686	708
638	637	645	632	628	649	640	642	628	632	647	654	648	640	637	638	649	644	633	654	661	654	671	671	663	663	659	679	653	658	659	655	670	675	677	673	702	677	678	648	671	670	699	660	665	660	674	673	712	717
639	651	658	645	656	648	660	639	643	611	646	635	643	642	638	638	629	646	653	640	666	633	658	672	664	645	661	662	672	650	642	644	666	674	670	678	686	685	682	685	667	677	683	678	675	663	674	672	676	708
656	642	637	646	652	659	651	656	641	637	641	646	643	647	647	644	648	645	663	652	660	642	646	669	685	647	642	672	654	656	666	641	677	672	669	677	666	683	677	694	689	668	673	675	679	676	673	678	668	679
631	647	643	640	654	631	640	636	649	632	646	641	646	660	652	647	638	638	654	660	658	665	664	668	671	644	658	671	657	668	665	681	665	682	674	668	677	679	676	693	694	691	696	691	700	699	684	696	686	688
640	635	641	627	626	636	623	649	644	637	643	651	657	653	653	651	666	651	635	650	660	666	657	639	656	666	662	668	655	671	636	671	661	673	679	674	683	684	685	698	682	693	685	693	689	702	704	709	699	710
644	629	642	625	648	660	643	643	660	652	658	661	666	661	668	645	634	680	646	651	670	657	662	678	661	672	663	670	663	653	661	642	664	665	690	685	683	686	700	685	693	674	709	689	707	706	701	698	721	712
632	649	655	665	667	647	653	655	642	649	655	667	674	683	676	652	658	674	656	659	654	649	672	640	654	680	692	674	658	670	679	663	659	660	686	697	680	685	712	693	700	695	697	717	698	695	722	715	713	690
641	644	643	648	661	640	645	652	668	651	660	668	661	676	669	644	641	660	677	670	646	671	666	653	689	672	655	672	666	673	690	684	683	661	682	692	677	690	701	713	706	700	716	732	735	704	711	710	709	722
633	629	644	643	641	666	641	663	666	636	648	657	647	667	659	649	654	669	656	669	673	656	695	665	657	679	669	674	674	666	688	694	668	676	699	705	679	700	721	708	692	703	705	730	691	717	678	712	734	735
632	647	645	657	664	658	655	650	643	630	644	654	643	639	650	667	673	667	660	672	683	658	670	667	659	686	676	664	671	670	690	694	684	663	694	699	675	720	700	732	714	715	690	718	700	709	682	691	725	724
646	648	654	665	644	647	629	647	651	649	652	674	672	654	676	675	672	669	657	679	660	677	669	677	662	670	696	682	685	690	692	697	690	700	685	703	709	715	709	718	716	701	714	720	705	712	707	704	704	686
648	641	647	638	647	638	634	642	630	644	660	671	664	662	699	672	657	670	669	665	664	692	678	678	672	682	686	700	685	671	678	672	677	685	688	688	716	706	724	711	729	721	699	730	745	741	730	715	727	730
641	628	643	650	656	641	647	644	658	649	666	662	673	670	663	640	646	657	658	672	683	676	684	679	681	697	705	683	660	678	676	681	676	675	709	664	687	711	699	711	708	735	739	733	714	725	738	709	707	748
649	657	671	663	647	630	646	658	657	653	648	633	667	650	677	670	664	664	685	665	664	669	675	685	672	688	701	703	694	669	675	670	694	689	697	680	694	703	705	707	717	721	740	741	717	719	738	706	728	723
649	664	649	641	653	667	662	659	657	657	655	661	662	679	673	691	664	667	682	677	684	689	689	664	671	712	694	683	704	702	686	679	696	707	699	701	700	713	714	705	732	741	727	727	727	730	746	757	761	754
654	652	661	674	652	669	660	657	659	652	648	644	652	656	674	659	670	663	655	683	659	682	698	704	676	691	705	684	678	694	693	704	705	712	704	696	699	735	742	739	725	742	705	712	728	749	777	762	735	736
640	650	651	657	624	659	655	644	659	668	657	652	674	658	648	666	668	669	694	690	685	668	683	685	673	664	681	711	701	679	705	709	671	716	703	723	715	724	727	739	718	724	711	717	736	751	756	728	717	735
653	637	653	650	642	651	659	656	656	660	661	652	661	655	657	647	668	663	673	680	663	672	699	680	686	689	691	697	686	716	709	723	699	701	724	732	724	719	735	737	733	736	722	719	764	746	729	742	735	751
649	637	669	658	647	658	642	655	666	652	647	657	655	663	676	693	674	678	686	678	696	680	713	699	678	702	718	707	700	727	746	736	733	712	723	722	727	727	733	754	748	745	725	737	772	765	740	740	766	773
651	670	676	671	666	644	658	665	654	647	673	635	671	686	678	687	677	687	677	694	680	695	698	710	712	705	728	698	695	719	718	718	712	720	738	727	761	761	762	760	770	746	746	766	769	761	765	745	753	772
657	671	689	668	666	657	662	666	647	667	654	680	661	663	683	694	682	663	697	701	708	709	699	696	709	702	704	720	707	713	738	709	713	726	704	742	778	780	767	785	788	752	760	778	777	774	781	804	768	800
672	655	660	658	652	660	667	674	675	662	656	658	667	663	689	686	681	696	702	699	698	710	697	711	709	746	730	714	691	713	735	739	709	744	752	762	752	771	777	801	794	752	755	795	786	782	766	793	780	780
642	666	628	661	675	673	657	676	682	676	663	678	679	696	673	675	672	688	715	701	697	692	705	701	724	732	723	735	701	736	722	740	742	736	758	745	766	743	773	782	797	763	757	782	786	797	791	784	770	797
637	679	664	656	663	657	677	679	685	672	688	686	707	687	695	684	673	693	695	699	671	674	730	727	703	717	720	721	734	706	741	715	745	735	762	756	766	757	763	764	780	750	782	781	792	804	799	769	782	807
655	661	656	679	655	691	668	680	678	687	678	688	701	686	709	692	701	701	698	706	710	712	721	716	733	712	735	716	716	720	747	731	742	736	759	750	780	765	801	791	776	780	813	790	809	817	814	777	799	847
668	652	669	679	675	691	670	667	678	692	677	676	692	682	684	708	699	717	706	711	700	708	704	729	745	724	730	723	733	723	730	734	721	766	735	752	772	780	783	784	778	814	816	824	827	813	804	808	814	835
653	671	684	684	675	670	665	670	672	656	684	677	699	691	687	728	711	732	730	724	701	696	702	722	725	735	737	768	783	771	737	714	738	745	765	752	782	773	768	772	776	834	867	812	814	784	791	824	816	812
664	681	680	681	674	674	679	664	676	670	654	665	709	694	707	708	734	725	727	704	681	676	702	717	718	714	737	768	804	802	783	764	771	772	809	771	772	760	761	765	795	848	823	848	830	803	823	842	828	856
673	664	685	690	669	664	655	665	666	669	689	689	700	683	701	701	697	725	729	707	692	719	713	717	711	725	740	746	771	767	744	749	777	792	782	790	788	768	762	781	800	817	812	850	842	844	868	865	850	859
667	667	671	673	698	672	666	681	702	713	688	678	706	708	698	698	701	713	726	722	709	730	734	754	730	711	744	732	741	731	734	733	791	794	811	811	801	805	806	813	812	800	833	874	871	863	860	861	851	862
662	664	659	688	684	674	656	686	701	688	695	696	694	697	707	697	711	719	742	727	760	740	757	744	734	743	735	737	747	747	725	729	732	793	787	798	806	803	778	771	818	824	830	860	882	894	856	870	863	859
674	656	658	665	654	688	673	682	701	695	688	691	693	677	677	690	712	734	734	728	724	736	738	761	746	725	738	759	762	729	720	746	732	768	792	785	819	830	822	795	820	834	808	838	873	900	879	892	893	887
666	655	662	665	667	678	675	681	677	683	687	687	690	700	700	699	692	722	725	709	708	741	733	736	741	760	749	766	744	759	758	755	757	785	802	808	792	813	827	818	833	830	833	846	857	890	879	893	909	870
659	654	651	680	700	698	706	688	691	681	669	697	702	680	708	693	695	739	705	712	718	739	754	742	778	785	757	760	756	786	767	792	777	790	783	799	791	804	828	840	839	858	865	866	879	873	883	895	922	928
679	661	663	678	699	688	685	689	702	693	707	702	698	698	701	713	726	719	696	730	736	737	761	754	744	771	785	766	786	783	788	793	769	808	812	817	830	835	851	849	868	882	873	853	887	923	898	908	945	928
675	693	688	663	667	669	674	683	680	681	714	699	688	729	731	722	723	716	703	707	734	748	746	784	752	775	794	770	787	809	821	803	795	801	824	867	871	848	876	856	871	879	871	885	920	901	928	929	966	935
682	695	679	685	688	683	663	699	698	711	681	707	697	700	721	702	722	707	712	737	725	751	758	776	749	775	773	768	791	813	803	809	803	816	818	865	866	873	868	872	867	885	901	910	928	911	943	945	935	922
677	673	693	681	692	687	689	709	683	692	731	731	704	727	719	703	709	731	716	754	752	758	748	764	763	746	773	800	817	840	815	801	825	803	846	828	860	879	877	870	883	903	954	945	938	915	911	939	927	942
671	700	680	694	679	680	675	708	699	718	737	734	749	746	736	731	722	719	727	759	746	761	755	763	803	744	761	788	815	814	811	819	824	808	861	859	863	884	831	878	926	934	939	963	953	912	879	878	932	948
667	666	701	723	730	711	701	714	709	706	728	727	751	755	736	723	699	710	732	733	749	776	755	788	789	800	792	793	814	808	835	835	833	834	871	867	868	864	882	909	951	963	968	951	938	948	938	941	955	941
686	675	698	727	714	696	709	712	701	709	705	736	755	739	731	703	722	721	733	740	766	763	778	797	783	788	813	832	805	815	833	857	868	864	889	894	881	881	893	924	952	915	949	962	974	987	972	947	961	966
706	704	714	718	690	705	693	704	712	711	716	741	735	729	756	737	752	730	740	778	778	803	813	797	805	810	830	844	821	829	837	881	873	905	907	913	853	860	883	919	899	896	957	928	938	959	973	983	996	986
697	693	712	676	688	696	713	717	716	724	754	730	750	737	749	777	777	741	742	772	798	800	800	806	780	834	835	832	826	810	809	852	861	917	926	893	856	873	887	934	911	904	963	954	954	972	1003	1031	1027	993
670	691	702	706	682	699	701	719	732	718	729	737	743	732	756	776	761	747	760	771	789	800	792	805	800	820	817	847	864	848	850	860	873	906	918	905	895	895	942	943	908	952	985	992	992	987	1037	1016	1050	1063
698	687	714	720	713	701	699	714	725	741	731	739	753	730	745	787	778	757	770	776	767	805	799	806	819	826	814	835	859	870	862	854	881	923	886	869	874	882	914	949	939	984	995	1000	963	989	998	1009	1047	1092
688	707	706	751	736	714	706	699	701	710	734	751	737	759	777	777	786	762	796	784	770	790	809	811	822	823	857	869	860	884	888	868	903	903	894	898	913	907	925	953	967	1011	1018	1013	1023	1027	1016	1009	1085	1118
701	704	686	735	723	726	721	753	711	724	741	723	740	746	747	763	783	801	816	784	797	814	807	830	815	832	846	850	869	862	896	910	921	921	939	940	935	947	967	988	992	1012	986	995	1032	1025	970	1045	1098	1101
709	703	707	683	740	715	721	718	727	740	718	733	746	745	754	752	766	781	819	818	798	822	810	797	806	809	833	875	866	888	880	914	911	931	973	993	970	945	980	1052	1040	1024	1010	1030	1037	1001	987	1039	1111	1125
702	712	705	703	727	707	723	706	731	742	755	747	739	738	746	770	766	768	769	810	833	823	800	805	796	831	864	870	894	865	893	927	919	915	948	987	996	994	1009	1018	1047	1086	1072	1091	1068	957	940	1038	1100	1128
685	702	723	729	720	726	712	714	721	746	769	784	742	765	768	758	753	759	786	813	790	836	833	851	841	834	851	862	868	869	870	912	878	906	955	1010	993	1003	993	972	1008	1058	1098	1128	1080	1023	1015	1048	1093	1127
708	708	718	727	728	725	725	733	730	733	739	773	753	776	779	778	766	775	780	818	811	809	826	833	857	842	871	875	871	850	872	899	905	925	966	986	993	1028	1004	995	1028	1054	1048	1085	1050	1070	1082	1062	1131	1174
709	708	733	719	704	734	724	737	738	756	758	759	757	749	796	803	771	789	794	813	841	833	840	839	890	880	888	905	906	879	883	934	950	964	1010	1016	1039	1018	1037	1025	1015	1011	1073	1081	1067	1136	1124	1122	1154	1155
693	727	750	733	704	720	698	723	739	749	726	779	749	741	804	785	809	814	822	835	841	837	848	878	894	899	929	937	938	890	913	918	923	965	978	993	1042	1026	988	974	979	1019	1062	1068	1069	1119	1137	1118	1154	1160
701	725	740	718	709	715	736	735	721	753	745	763	755	777	813	792	812	796	816	862	850	842	862	892	864	916	922	960	964	914	885	922	943	955	969	995	994	989	982	987	1001	980	1054	1071	1079	1142	1122	1144	1232	1192
740	738	740	735	740	714	744	739	740	742	775	789	762	790	777	803	807	817	826	828	816	846	866	864	899	905	901	935	939	937	932	947	972	975	973	1001	1028	1031	1026	1065	1023	1016	1069	1095	1120	1125	1139	1192	1233	1251
715	734	739	733	728	750	747	752	738	758	748	770	794	795	774	787	803	837	835	859	823	873	919	915	893	909	934	953	917	910	930	948	991	985	1016	1036	1036	1030	1047	1067	1065	1073	1080	1136	1146	1147	1161	1184	1233	1271
752	736	723	725	748	750	756	736	751	767	767	773	804	791	777	787	811	850	851	834	844	874	886	900	923	928	941	948	927	917	939	1006	1003	1025	1043	1035	996	1032	1067	1087	1080	1135	1158	1185	1232	1228	1203	1200	1198	1272
741	737	717	711	728	762	771	761	763	771	758	782	794	805	808	804	822	839	840	869	840	885	901	869	911	907	907	943	933	963	965	1003	987	1034	1076	1022	996	1064	1078	1099	1094	1142	1189	1198	1207	1209	1219	1219	1216	1275
746	756	716	742	750	762	785	793	808	762	772	763	797	785	795	812	845	830	832	842	855	878	892	876	926	873	915	925	969	1007	997	1014	1010	1041	1020	1064	1063	1098	1099	1083	1122	1124	1170	1198	1194	1222	1195	1242	1320	1345
747	739	728	729	768	795	795	772	796	762	785	799	803	815	833	816	834	835	835	869	874	899	899	931	921	919	946	955	996	1001	1014	1017	1036	1044	1029	1073	1121	1125	1158	1145	1107	1122	1152	1205	1221	1240	1244	1286	1377	1360
718	737	759	763	756	794	784	783	796	761	784	808	815	836	837	818	821	830	852	848	863	866	892	920	955	946	960	989	1034	1001	1014	1020	1029	1038	1007	1042	1082	1137	1159	1159	1133	1113	1173	1259	1300	1253	1284	1365	1324	1314
735	727	751	725	742	795	799	801	799	807	781	801	841	863	833	823	843	863	847	873	850	879	901	919	935	949	1001	989	1025	986	1040	1045	1017	1030	1067	1054	1071	1126	1179	1220	1175	1182	1265	1300	1287	1293	1271	1337	1304	1327
720	742	730	724	754	738	772	786	801	808	797	862	841	841	815	839	872	898	848	881	892	895	902	922	942	980	1005	1004	993	1029	1038	1089	1059	1047	1084	1093	1090	1112	1148	1163	1185	1229	1266	1310	1324	1311	1322	1335	1341	1372
707	714	731	723	748	755	778	775	770	816	808	827	842	847	848	858	879	908	846	864	882	908	943	953	957	959	988	1036	1029	1048	1056	1089	1095	1106	1110	1131	1108	1129	1157	1213	1248	1245	1271	1306	1321	1334	1324	1317	1385	1391
716	729	745	761	778	803	790	760	774	813	821	840	855	852	852	852	880	928	892	908	889	907	932	916	932	981	985	1020	1038	1088	1086	1050	1022	1078	1067	1135	1126	1142	1161	1175	1229	1284	1261	1291	1339	1372	1314	1346	1374	1400
726	753	760	773	776	758	756	747	778	800	820	837	816	816	835	832	859	922	928	928	921	897	930	937	961	965	1009	1021	1059	1103	1105	1072	1022	1064	1104	1107	1155	1218	1251	1230	1275	1306	1279	1315	1339	1390	1436	1350	1393	1443
743	743	759	778	764	747	758	756	773	791	802	783	818	823	832	852	877	915	908	937	956	952	942	983	988	1010	1025	1050	1067	1094	1096	1087	1065	1071	1125	1128	1198	1219	1225	1263	1296	1281	1250	1276	1383	1432	1381	1410	1435	1515
732	742	738	745	743	747	769	802	794	780	791	810	794	813	836	875	900	922	930	903	937	960	976	1013	1003	1019	1049	1071	1104	1116	1076	1078	1098	1099	1098	1122	1188	1210	1253	1310	1321	1292	1312	1356	1414	1437	1429	1457	1520	1566
746	751	760	780	757	786	797	811	791	792	804	815	813	825	862	850	887	928	955	940	926	977	979	986	981	994	1095	1109	1101	1126	1110	1139	1173	1132	1146	1145	1205	1236	1322	1372	1341	1307	1356	1356	1432	1433	1424	1478	1521	1638
754	755	762	782	795	772	776	795	821	837	867	846	853	879	860	854	907	923	929	939	954	1001	997	1005	996	981	1045	1069	1101	1123	1122	1114	1147	1150	1150	1212	1162	1241	1323	1375	1309	1343	1342	1405	1402	1496	1473	1501	1517	1607
767	771	750	783	799	779	776	787	804	847	853	852	862	868	879	901	868	912	934	965	1003	1037	996	1035	1000	985	1019	1036	1115	1137	1130	1134	1172	1193	1179	1215	1232	1301	1317	1353	1327	1387	1408	1433	1473	1552	1521	1499	1497	1553
815	763	758	769	786	781	779	768	756	800	827	826	869	890	897	907	894	908	906	961	980	1009	994	1016	1029	1015	1041	1090	1124	1140	1137	1158	1223	1182	1228	1213	1272	1315	1313	1328	1397	1444	1481	1466	1505	1515	1514	1580	1599	1637
771	760	745	756	787	777	780	769	768	793	836	816	874	880	880	907	922	945	940	957	934	974	1002	994	1049	1044	1056	1064	1140	1166	1133	1183	1246	1265	1238	1231	1269	1282	1301	1357	1444	1423	1423	1377	1407	1518	1583	1658	1645	1678
766	743	748	743	780	799	795	784	787	847	842	874	872	896	895	889	892	941	953	956	962	1020	1060	1032	1007	1021	1055	1089	1149	1187	1168	1186	1250	1237	1257	1227	1227	1294	1319	1370	1449	1440	1415	1419	1463	1546	1642	1677	1651	1665
767	795	780	782	792	775	784	810	825	816	828	886	903	886	916	895	887	911	938	958	989	1033	1069	1044	1017	999	1061	1071	1165	1197	1205	1217	1212	1226	1254	1222	1258	1276	1341	1385	1437	1461	1403	1430	1505	1531	1611	1646	1608	1676
784	820	783	750	793	781	809	828	845	829	862	880	903	863	876	923	947	953	939	934	974	1029	1034	1052	987	1031	1071	1104	1130	1195	1189	1231	1222	1255	1298	1271	1292	1327	1378	1342	1423	1459	1463	1539	1537	1559	1598	1582	1653	1693
748	798	781	805	806	817	809	817	820	828	863	874	882	860	869	867	963	1000	957	947	982	1003	1040	1047	1033	1051	1105	1141	1160	1155	1195	1221	1232	1224	1251	1306	1348	1378	1382	1401	1435	1462	1537	1537	1596	1593	1620	1603	1701	1763
768	774	780	809	806	815	798	814	816	865	866	872	892	887	856	867	924	969	961	967	970	986	984	995	1018	1030	1038	1100	1122	1148	1155	1196	1215	1234	1280	1346	1425	1402	1436	1444	1493	1471	1486	1520	1585	1604	1640	1685	1680	1753
764	810	773	795	811	832	823	808	834	858	849	899	913	917	898	879	930	953	951	958	1003	1001	994	981	1003	1034	1040	1048	1096	1108	1141	1198	1236	1254	1300	1340	1387	1438	1359	1431	1474	1496	1491	1529	1592	1659	1677	1729	1751	1770
819	803	800	806	829	815	827	829	830	859	819	890	910	910	895	913	948	956	938	929	984	1029	1011	1016	1038	1029	1068	1084	1109	1114	1177	1175	1180	1225	1322	1341	1343	1382	1369	1384	1464	1536	1552	1571	1636	1677	1727	1777	1801	1770
836	822	834	803	800	785	814	824	829	857	850	878	941	932	923	938	990	990	966	966	985	1052	1056	1071	1068	1075	1113	1116	1119	1174	1224	1235	1259	1262	1297	1309	1345	1377	1409	1407	1503	1570	1608	1601	1635	1667	1758	1809	1869	1863
804	808	818	827	805	819	824	843	822	862	863	907	907	912	901	903	943	984	977	1036	1046	1060	1075	1099	1101	1104	1165	1157	1130	1167	1222	1253	1294	1277	1298	1310	1346	1406	1467	1476	1532	1586	1607	1595	1635	1679	1770	1775	1836	1880
775	787	778	794	798	816	800	834	844	853	874	904	905	920	927	951	990	960	994	1049	1075	1019	1049	1094	1111	1148	1175	1157	1156	1170	1234	1292	1280	1333	1322	1302	1366	1407	1445	1481	1539	1585	1642	1629	1623	1756	1888	1850	1816	1843
794	784	781	753	782	827	812	803	839	846	860	882	926	935	953	1016	985	990	935	1013	1038	1022	1062	1140	1126	1117	1127	1139	1146	1153	1246	1318	1371	1379	1346	1430	1423	1450	1510	1497	1487	1586	1708	1734	1670	1770	1892	1884	1883	1909
792	817	812	802	794	819	823	824	819	861	854	874	951	949	956	975	980	942	927	957	1006	1046	1092	1095	1122	1108	1163	1146	1181	1229	1305	1312	1345	1322	1342	1398	1437	1479	1504	1540	1501	1566	1672	1733	1727	1748	1833	1851	1844	1887
786	792	826	800	788	816	809	822	859	870	880	895	960	939	952	961	957	944	974	998	999	1019	1101	1108	1108	1061	1154	1222	1253	1260	1324	1305	1344	1321	1300	1346	1409	1453	1487	1486	1546	1564	1610	1720	1739	1775	1867	1879	1844	1832
787	807	765	784	792	794	809	840	852	847	910	934	925	923	944	940	945	958	987	1021	991	1015	1029	1111	1086	1099	1144	1230	1253	1259	1288	1339	1355	1361	1321	1365	1434	1464	1484	1508	1566	1597	1566	1653	1843	1851	1886	1881	1875	1911
813	777	766	801	802	794	820	797	814	862	899	931	917	918	980	968	946	966	1024	1007	990	1027	1044	1103	1090	1104	1132	1171	1191	1235	1241	1294	1315	1347	1370	1427	1473	1516	1549	1545	1618	1689	1628	1660	1787	1861	1899	1895	1918	1996
770	789	788	790	840	797	820	829	850	895	928	923	938	909	946	988	1010	956	979	1027	1070	1057	1068	1151	1133	1168	1144	1159	1232	1284	1299	1329	1314	1340	1382	1423	1488	1532	1550	1569	1609	1645	1657	1657	1670	1696	1820	1889	1941	1992
766	774	807	824	843	823	829	823	879	903	927	942	929	910	907	936	975	995	1019	1018	1074	1092	1113	1140	1128	1175	1148	1159	1233	1247	1298	1317	1315	1361	1421	1427	1519	1547	1515	1553	1586	1625	1669	1674	1727	1748	1839	1953	2029	2134
771	805	785	820	822	842	849	859	882	914	921	916	933	948	956	958	966	1006	1040	1069	1096	1110	1093	1095	1100	1170	1173	1168	1233	1260	1305	1363	1337	1406	1484	1456	1480	1487	1473	1525	1565	1630	1651	1690	1810	1786	1917	1965	2041	2136
795	806	813	796	818	827	852	883	853	872	905	916	943	953	967	975	973	1011	1028	1039	1062	1068	1084	1053	1096	1146	1189	1191	1213	1297	1328	1358	1363	1399	1496	1506	1491	1523	1584	1592	1588	1637	1603	1636	1696	1779	1936	1966	2001	2047
799	806	819	804	823	843	873	887	895	852	888	899	938	947	986	1005	1019	1037	1083	1069	1045	1084	1121	1093	1079	1154	1176	1164	1211	1256	1284	1294	1363	1416	1507	1534	1563	1589	1562	1586	1614	1642	1626	1676	1745	1772	1867	2024	2051	2061
800	805	814	802	817	838	864	883	883	843	884	895	938	954	952	999	999	1014	1048	1096	1070	1086	1135	1087	1094	1173	1210	1172	1205	1293	1297	1303	1405	1444	1474	1508	1543	1577	1538	1535	1587	1624	1624	1697	1788	1879	1890	1936	1995	2024
802	804	826	825	825	828	893	881	873	837	910	927	910	932	948	967	1008	1028	1037	1089	1115	1090	1090	1123	1182	1166	1238	1219	1241	1292	1282	1319	1370	1422	1456	1464	1529	1594	1600	1661	1657	1671	1660	1731	1809	1858	1908	1937	1980	2059
823	836	822	824	841	841	875	860	868	857	933	951	943	955	929	986	1027	1028	1055	1059	1081	1120	1109	1147	1240	1222	1238	1262	1246	1317	1303	1315	1340	1422	1470	1442	1513	1565	1570	1626	1649	1644	1689	1860	1872	1893	1972	2011	2067	2094
856	861	836	835	849	852	867	887	885	857	887	934	944	948	946	991	995	1025	1069	1082	1124	1125	1151	1172	1198	1185	1263	1245	1252	1257	1334	1355	1391	1416	1450	1468	1518	1577	1538	1619	1652	1647	1747	1801	1807	1827	1958	2057	2064	2073
842	865	846	857	847	871	855	907	897	896	880	893	934	922	973	980	984	1023	1042	1060	1133	1141	1186	1154	1162	1233	1258	1240	1238	1311	1336	1416	1416	1421	1452	1501	1504	1548	1541	1591	1637	1601	1768	1807	1802	1870	1953	2028	2028	2118
816	846	866	853	872	901	887	907	908	908	919	946	958	928	984	1010	1048	1013	1029	1074	1097	1125	1125	1125	1175	1213	1257	1296	1262	1295	1367	1426	1451	1491	1504	1511	1546	1542	1539	1560	1649	1634	1658	1760	1850	1884	1908	1958	2031	2076
829	842	870	869	886	897	884	909	879	902	956	957	960	960	979	1012	1020	1011	1063	1093	1104	1121	1072	1095	1083	1177	1210	1278	1244	1296	1400	1398	1415	1499	1506	1570	1573	1633	1602	1589	1696	1645	1710	1822	1900	1885	1932	2006	2021	2146
828	849	853	862	876	872	893	914	899	931	956	960	939	939	986	1016	1033	1012	1065	1133	1157	1139	1095	1087	1089	1150	1186	1239	1272	1290	1337	1348	1381	1478	1533	1581	1561	1607	1593	1658	1699	1748	1746	1814	1853	1916	1963	2013	2078	2134
824	828	801	832	829	871	871	910	917	897	941	968	966	952	964	977	1007	1046	1054	1086	1161	1140	1146	1115	1128	1159	1147	1207	1254	1290	1307	1344	1386	1419	1468	1531	1591	1644	1656	1667	1729	1822	1858	1808	1835	1870	1890	2014	2037	2140
820	811	807	831	836	852	870	890	916	922	924	946	952	968	968	962	1020	988	986	1034	1093	1162	1167	1161	1148	1184	1214	1246	1275	1288	1317	1398	1349	1417	1454	1473	1528	1573	1602	1642	1716	1790	1863	1818	1787	1874	1915	1969	2037	2179
804	836	868	844	867	853	830	875	896	883	892	934	971	976	985	978	979	997	1033	1033	1098	1142	1159	1135	1173	1204	1283	1269	1242	1318	1365	1350	1358	1424	1438	1452	1532	1537	1557	1642	1691	1767	1751	1784	1827	1904	1873	1984	2141	2206
812	842	839	848	848	832	842	844	885	881	879	894	957	988	959	971	998	1003	1038	1050	1089	1089	1109	1096	1167	1232	1278	1234	1231	1291	1361	1375	1426	1409	1398	1498	1511	1562	1633	1685	1739	1716	1737	1772	1847	1902	1916	2035	2168	2178
852	839	827	866	894	848	857	864	900	897	900	894	946	964	963	991	976	1038	1085	1125	1084	1084	1095	1125	1170	1205	1236	1246	1250	1315	1350	1405	1415	1451	1477	1498	1458	1562	1657	1674	1753	1699	1785	1806	1793	1929	1976	2035	2014	2049
845	819	856	874	870	840	893	888	903	921	922	911	960	943	994	1051	1058	1104	1143	1106	1057	1045	1097	1129	1181	1199	1227	1230	1237	1324	1367	1382	1393	1382	1414	1437	1425	1512	1605	1700	1761	1761	1804	1844	1803	1842	1972	2018	2043	2021
805	830	850	876	852	855	892	900	931	926	957	934	922	975	1009	1049	1034	1083	1101	1083	1068	1058	1115	1153	1136	1142	1207	1227	1281	1347	1373	1365	1357	1358	1437	1404	1376	1472	1559	1603	1718	1749	1741	1833	1804	1850	1948	1968	2001	1994
776	803	832	849	820	854	862	886	898	923	964	969	951	980	1006	1018	982	1025	1068	1086	1089	1109	1085	1118	1115	1144	1187	1213	1242	1297	1288	1296	1314	1340	1378	1400	1426	1447	1487	1578	1677	1693	1708	1708	1713	1840	1894	1876	1930	1966
796	834	850	847	826	839	852	909	924	936	900	914	922	937	973	999	972	988	1052	1111	1091	1096	1113	1118	1153	1120	1104	1141	1215	1264	1281	1299	1315	1388	1398	1383	1411	1419	1445	1532	1632	1684	1675	1651	1666	1805	1793	1744	1834	1914
792	810	859	884	838	830	845	885	889	891	905	875	922	966	968	972	992	1023	1048	1050	1068	1062	1094	1157	1187	1142	1138	1126	1187	1211	1206	1314	1336	1359	1375	1372	1372	1404	1491	1533	1585	1683	1659	1606	1631	1704	1735	1742	1833	1912
789	800	832	858	870	839	852	852	883	900	895	878	936	1009	981	977	1008	1022	1019	1041	1064	1065	1102	1134	1221	1215	1202	1162	1156	1164	1226	1280	1320	1346	1312	1325	1344	1369	1418	1461	1546	1590	1576	1553	1550	1556	1569	1636	1694	1747
799	817	829	844	862	862	866	868	897	889	887	882	934	973	980	945	1027	1035	986	1007	1041	1048	1077	1122	1163	1201	1214	1200	1215	1216	1227	1268	1265	1285	1280	1296	1313	1295	1366	1405	1393	1445	1471	1464	1494	1465	1475	1494	1550	1542
808	843	863	858	858	867	875	887	879	900	904	945	942	954	966	972	1008	1009	1020	1028	1031	1041	1055	1114	1097	1096	1137	1165	1183	1186	1203	1229	1216	1270	1232	1248	1307	1319	1330	1339	1316	1308	1361	1350	1388	1417	1401	1401	1395	1460
802	823	831	855	846	868	865	861	883	880	936	949	970	977	965	974	993	1014	1035	1037	1023	1022	1029	1099	1102	1056	1085	1104	1107	1104	1105	1140	1185	1217	1197	1182	1239	1261	1266	1267	1235	1223	1250	1297	1284	1311	1325	1323	1316	1363
801	832	861	843	854	867	862	876	864	850	913	952	990	981	970	952	944	953	986	1019	987	952	991	1042	1063	1032	1049	1075	1031	1070	1071	1114	1151	1198	1182	1178	1202	1219	1221	1207	1226	1199	1188	1212	1205	1207	1220	1204	1219	1232
803	808	821	826	832	819	850	857	867	867	888	924	936	965	935	930	918	937	1017	990	981	965	970	971	1003	1016	1034	1017	1020	1050	1078	1049	1063	1149	1110	1109	1074	1101	1153	1124	1147	1141	1115	1110	1138	1144	1109	1114	1107	1079
795	820	825	805	818	835	808	815	855	847	871	904	927	925	902	886	879	909	931	933	911	925	939	969	979	975	983	960	989	1036	1042	1004	1011	1040	1033	1004	971	1015	1056	1040	1057	1037	1006	1033	1053	1054	994	989	1013	985
790	773	815	813	817	838	827	807	815	814	836	863	888	889	918	896	841	836	870	885	923	894	903	936	964	960	950	947	962	967	984	990	956	968	969	950	920	961	937	939	929	895	926	927	947	936	909	923	893	907
793	755	752	813	800	799	775	784	815	796	807	841	837	825	855	834	835	829	845	869	890	898	881	893	910	907	927	914	916	910	912	928	924	907	896	895	878	920	877	836	885	848	824	850	874	867	840	877	855	863
760	788	791	780	779	781	779	747	795	786	793	829	850	818	828	842	811	823	807	812	827	876	862	855	863	870	879	895	857	879	870	847	844	832	823	859	840	824	820	837	830	804	811	818	837	790	824	826	809	805
761	745	785	743	759	785	791	761	777	771	744	794	790	784	776	808	811	799	785	786	802	800	799	818	814	815	829	841	842	827	815	821	803	816	785	831	819	782	771	802	801	764	778	792	773	755	789	785	783	762
736	756	755	744	736	745	753	772	745	754	751	763	760	755	771	761	770	757	759	763	735	756	776	762	805	783	778	759	763	767	770	752	765	771	778	790	780	754	771	763	743	720	765	758	781	763	779	738	768	773
720	729	716	719	717	710	721	703	731	719	706	720	720	739	726	725	742	746	730	734	750	744	730	725	754	741	744	752	753	749	758	726	750	741	734	741	713	739	734	765	731	717	742	748	749	758	753	739	758	743
706	705	708	718	719	701	730	728	706	707	721	700	691	693	707	707	715	741	739	708	722	712	730	725	730	746	741	739	730	714	715	720	734	704	728	724	713	743	748	745	724	724	729	718	728	747	742	721	738	740
698	683	690	700	717	703	683	685	704	695	701	694	689	667	684	698	699	688	696	695	695	712	688	694	700	704	710	713	715	719	701	712	714	689	716	703	701	715	706	713	704	688	717	725	701	718	731	711	729	735
709	672	674	689	692	707	690	675	697	675	689	676	698	694	682	671	702	685	691	688	684	688	707	678	693	707	687	701	695	697	687	685	680	697	694	690	719	725	691	708	697	710	718	727	720	696	697	701	729	714
680	662	661	672	688	677	655	657	678	679	682	654	656	661	658	683	684	670	702	685	669	688	679	688	681	666	652	678	666	698	685	665	654	678	672	690	678	694	678	689	701	702	723	705	700	694	700	706	720	719
659	670	661	673	672	654	657	662	634	665	672	658	655	644	665	669	685	661	702	680	660	672	673	666	670	678	678	669	674	689	683	688	674	665	678	680	692	686	685	680	684	679	679	682	691	687	680	701	700	707
663	656	661	680	671	664	641	657	661	670	659	634	639	662	650	668	670	663	672	655	672	678	661	657	665	668	667	693	677	675	673	683	675	677	678	692	689	673	693	682	698	688	675	658	679	691	670	706	690	706
667	658	660	659	669	657	643	657	655	654	653	634	648	640	656	651	669	661	668	648	675	662	664	659	652	659	660	678	693	687	679	686	680	682	664	669	683	665	687	688	694	691	675	686	684	686	691	690	697	676
640	654	647	663	649	655	639	655	661	656	639	649	639	654	640	637	649	654	649	682	656	651	674	670	660	660	691	681	683	675	679	672	673	663	686	666	673	667	678	686	678	684	678	678	686	681	691	669	669	687
650	639	637	637	668	655	643	639	639	658	640	654	647	634	643	641	670	657	677	674	676	675	670	672	653	681	655	651	671	657	670	675	688	674	668	653	673	666	684	666	682	671	660	660	659	680	662	670	672	670
648	647	648	639	646	658	640	650	653	638	646	658	655	656	647	646	657	660	657	660	666	670	642	664	658	665	674	646	657	663	651	657	673	676	676	652	666	675	691	676	685	667	673	696	659	670	670	690	672	682
637	625	631	631	651	635	636	657	666	654	644	645	668	683	657	654	665	650	640	674	653	648	651	661	632	678	648	682	660	681	657	655	638	678	681	668	667	681	672	678	663	674	655	675	677	684	673	676	676	668
632	626	642	644	636	629	632	641	644	641	641	634	641	660	654	659	635	656	647	640	641	642	659	673	649	648	661	666	674	653	660	656	663	659	651	674	668	661	676	670	665	666	657	671	680	655	661	659	681	672
629	632	633	649	635	643	641	650	641	640	631	641	664	640	650	659	650	660	638	643	630	647	649	649	656	653	659	661	662	643	661	664	648	657	673	659	666	677	666	655	683	665	664	664	670	652	678	648	651	670
627	635	631	635	645	628	637	639	637	642	635	625	655	647	651	658	646	640	657	660	633	644	652	641	647	648	640	669	661	663	666	654	666	665	646	636	654	651	657	650	648	660	644	668	672	669	661	670	656	642
634	647	635	633	630	626	618	650	651	641	634	648	638	663	650	646	643	651	623	636	652	641	649	655	651	634	646	662	656	668	636	670	665	681	667	646	668	678	669	652	653	693	667	675	680	680	669	677	656	657
636	642	629	654	643	638	652	644	633	636	650	617	641	639	644	658	625	639	641	663	654	638	654	646	653	669	658	639	636	643	651	663	660	661	673	652	668	661	670	654	663	639	669	671	680	662	665	670	685	663
631	622	650	630	618	651	621	641	630	648	629	630	631	641	659	661	649	638	637	635	637	650	639	644	660	643	655	628	648	647	674	642	643	655	653	653	661	653	664	658	669	674	669	653	651	670	666	661	647	652
632	634	636	636	628	631	644	638	629	632	627	651	649	649	646	650	635	642	628	652	643	641	636	632	638	647	649	657	648	646	666	662	651	654	654	653	669	645	672	650	680	658	659	662	655	651	660	662	653	665
618	640	630	640	636	632	638	630	632	641	600	634	629	648	642	644	645	633	645	660	655	646	638	649	659	651	631	648	646	651	645	660	640	639	651	646	656	641	646	641	668	661	651	630	651	649	656	656	650	660
636	632	631	634	636	635	645	640	632	625	632	633	650	642	631	654	638	647	645	644	640	632	644	637	648	646	654	659	643	644	659	648	661	644	656	636	650	654	646	651	652	653	638	626	662	640	659	643	652	645
633	649	631	649	651	633	627	617	635	633	645	636	633	632	642	631	633	630	650	653	631	657	649	637	642	636	653	631	627	653	617	643	645	653	646	631	631	647	637	655	668	656	656	644	647	652	651	642	666	646
619	615	643	638	618	620	645	640	633	628	652	638	645	637	617	631	631	635	627	635	634	633	640	646	652	632	649	637	632	632	634	640	652	648	659	639	632	634	646	637	664	650	646	644	647	639	650	660	649	661
627	617	623	632	632	635	653	624	642	623	629	629	633	637	632	627	619	630	644	644	644	633	633	634	656	632	656	644	624	638	661	660	652	652	652	645	633	630	644	644	665	660	635	657	652	642	656	650	664	655
634	630	629	632	641	633	636	624	617	626	632	649	630	636	638	636	614	629	642	629	644	619	635	636	633	624	639	655	631	637	650	658	655	644	657	642	645	639	657	649	640	641	641	647	654	657	643	647	653	654
646	642	630	644	639	648	626	642	633	636	621	625	661	633	641	628	649	631	628	641	624	646	653	644	628	644	631	649	640	650	624	641	655	646	653	634	654	671	648	655	638	639	634	657	653	648	648	661	653	663
630	656	645	627	644	654	635	624	627	628	629	640	636	618	648	629	629	640	629	643	639	645	653	626	627	639	645	623	639	629	642	645	650	629	641	645	650	644	658	644	645	650	643	661	662	647	640	642	643	654
630	623	630	622	623	628	633	625	640	625	609	610	612	626	647	628	642	637	646	643	644	638	623	629	642	632	624	633	646	642	629	642	632	637	635	640	647	651	655	640	673	628	641	647	661	661	661	646	653	648
610	637	636	629	634	637	639	639	619	610	626	623	624	641	648	631	636	649	636	641	629	636	635	628	623	631	645	624	637	633	641	638	643	656	634	624	662	655	647	645	627	647	641	674	665	659	659	641	643	655
633	622	629	619	621	631	626	638	637	606	631	634	631	642	625	630	643	641	632	657	637	639	660	650	640	631	633	646	653	642	648	645	637	651	632	632	637	642	642	641	647	649	634	649	634	634	637	669	655	644
636	621	618	626	620	627	630	635	629	630	639	617	636	632	628	648	639	632	633	621	631	632	631	648	649	654	632	626	638	641	639	636	645	650	635	640	638	628	645	644	644	642	653	637	637	635	626	638	655	636
624	613	639	640	629	628	631	634	641	620	617	618	636	629	645	629	619	637	634	629	628	628	622	642	631	627	618	635	635	627	625	648	630	621	643	640	653	638	638	633	644	645	642	647	642	641	634	644	636	638
616	612	630	626	633	615	620	628	622	620	628	626	630	627	636	616	631	630	620	625	631	635	612	617	623	638	643	655	624	637	639	641	641	632	648	650	636	639	637	633	641	653	621	625	628	636	641	635	640	637
618	600	614	616	620	615	626	618	636	640	625	619	642	649	626	635	625	628	640	631	624	627	639	633	645	640	639	649	620	615	617	650	644	657	652	654	643	629	622	632	648	642	654	626	649	640	654	633	657	645
618	609	615	639	622	623	619	636	625	622	641	627	634	618	637	639	613	636	630	645	624	629	632	630	636	639	645	622	619	634	633	619	642	643	644	634	618	630	626	627	665	634	639	628	647	653	644	645	650	650
635	614	632	642	621	632	628	627	633	630	635	633	636	631	642	615	637	625	642	623	625	632	640	639	641	646	641	627	630	638	623	647	638	641	640	640	643	627	622	636	660	659	641	662	650	645	650	643	647	629
628	624	619	625	617	620	626	641	624	614	623	623	624	634	627	620	631	620	639	624	632	631	650	633	642	624	652	644	645	638	636	635	635	643	635	630	645	630	639	646	652	639	650	639	631	651	640	653	629	635
628	606	618	629	623	611	609	626	635	630	621	625	612	613	630	623	632	625	638	637	623	626	635	639	635	625	631	628	625	619	625	627	649	637	630	619	646	632	644	630	646	653	655	632	634	638	641	635	650	632
618	608	630	624	629	621	617	622	625	624	620	618	636	609	619	622	620	635	646	635	650	627	635	647	637	630	636	623	627	619	633	635	642	636	627	627	619	627	653	648	628	655	650	647	638	640	625	641	637	625
635	629	636	640	628	621	614	615	626	623	620	631	627	618	607	612	621	634	647	631	619	620	627	625	628	638	640	624	633	638	645	636	631	651	633	653	626	635	624	619	632	632	635	626	640	633	641	639	630	633
620	611	628	623	626	598	629	627	619	623	639	629	614	623	621	630	636	639	633	633	627	619	619	627	636	632	615	635	639	635	631	630	626	622	624	625	632	632	620	617	626	638	632	637	625	626	639	633	631	631
610	627	629	624	623	624	616	614	612	617	611	601	609	630	620	614	635	648	633	614	640	640	631	621	634	632	620	638	644	620	633	639	611	628	628	617	629	639	650	647	641	624	629	637	622	625	638	637	646	636
618	634	632	631	617	631	601	625	604	632	631	622	619	622	630	627	612	646	636	624	635	630	630	616	625	617	624	639	622	636	635	637	635	652	615	623	633	647	628	636	640	637	610	654	645	609	629	628	632	644
628	617	609	615	619	627	630	628	620	618	609	635	642	634	617	638	623	613	629	621	631	615	631	630	615	634	640	624	624	625	628	632	612	643	648	622	627	621	634	628	625	646	637	647	643	628	627	639	655	627
613	625	639	604	623	615	626	626	612	615	614	624	630	625	636	632	623	629	625	646	619	616	626	627	628	632	633	631	625	625	624	628	624	619	637	617	618	635	618	642	624	630	617	633	630	640	645	640	636	627
621	619	622	614	635	604	621	626	627	617	613	627	624	624	629	623	634	625	620	611	638	613	623	638	623	627	638	626	621	616	632	618	626	610	632	629	632	623	626	624	631	615	614	625	624	633	633	622	620	628
606	618	628	625	636	614	608	626	626	617	624	620	632	639	612	625	634	606	613	620	621	623	617	630	618	619	620	622	638	623	631	635	611	623	651	621	611	617	638	627	649	629	623	635	626	597	623	625	633	637
618	611	621	630	617	627	634	632	627	640	620	609	630	620	627	621	620	629	608	627	619	602	612	639	634	645	631	618	606	620	629	603	631	646	629	634	636	621	636	627	628	625	638	636	635	636	638	639	631	646
610	607	619	613	620	608	626	640	624	624	623	618	634	619	612	636	625	611	611	625	613	608	637	632	628	641	623	627	633	631	641	630	633	627	639	639	624	631	615	620	626	612	632	630	653	627	638	625	650	638
619	612	624	643	613	623	621	627	633	641	632	623	623	615	628	623	616	624	626	628	638	613	627	629	632	625	638	618	618	616	631	626	633	628	631	635	621	635	618	630	611	623	618	616	639	644	616	624	643	640
596	608	617	606	630	620	627	606	636	625	631	625	624	624	600	609	614	597	621	618	615	609	622	622	625	626	623	622	631	636	626	638	625	631	634	619	641	633	628	623	635	616	620	633	620	632	623	620	635	618
625	619	625	627	606	618	604	629	619	627	618	633	610	621	626	614	624	631	650	628	626	624	614	614	615	630	616	621	613	619	625	631	641	622	620	630	635	643	641	622	616	627	644	627	643	624	629	624	626	627
627	603	640	613	619	631	629	612	619	621	617	621	611	614	626	621	636	617	631	621	619	621	618	631	618	629	615	621	624	622	616	629	633	618	607	623	634	636	622	628	622	599	634	643	616	641	589	629	621	625
612	622	610	622	613	618	612	613	609	607	603	613	624	612	616	606	616	627	617	626	622	630	619	626	617	620	621	613	618	626	616	630	624	629	632	621	621	619	625	629	622	623	614	614	615	620	630	625	623	631
626	626	625	622	628	618	615	624	616	613	619	624	629	621	622	615	621	627	630	607	611	630	625	620	637	615	611	631	624	611	617	624	609	616	641	623	622	628	628	628	617	615	620	628	639	624	622	618	618	637
614	624	597	627	628	626	623	613	611	636	623	618	630	611	624	627	633	626	609	627	621	627	605	620	626	632	621	623	643	641	625	618	622	635	621	605	607	613	632	618	612	627	627	603	625	616	623	625	629	648
615	610	608	616	605	617	607	619	624	639	630	621	613	635	619	603	620	628	622	617	597	621	608	623	624	616	631	618	626	637	614	621	613	613	640	635	616	610	631	619	606	619	627	618	608	634	619	633	630	642
623	604	615	624	624	623	616	618	622	610	617	641	627	611	616	611	620	615	606	623	622	625	638	623	636	621	609	627	619	632	635	619	612	622	629	630	621	619	624	630	629	621	622	636	629	618	642	633	615	632
[truncated: 141 more columns]
